# Supplementary material for: MimiLook: A Phylogenetic Workflow for Detection of Gene Acquisition in Major Orthologous Groups of Megavirales
Source: Viruses. 2017 Apr 7;9(4):72. doi: 10.3390/v9040072 (PMC5408678; doi:10.3390/v9040072)
Supplement: Supplementary file 1 [file viruses-09-00072-s001.zip]

Archive with 3 entries (3 files):
- viruses-184280_final-check_supplementary-2.xlsx
- viruses-184280_final-check_supplementary-1.docx
- viruses-184280_final-check_supplementary-1.pdf
