# Supplementary material for: MimiLook: A Phylogenetic Workflow for Detection of Gene Acquisition in Major Orthologous Groups of Megavirales
Source: Viruses. 2017 Apr 7;9(4):72. doi: 10.3390/v9040072 (PMC5408678; doi:10.3390/v9040072)
Supplement: Supplementary file 1 [file viruses-09-00072-s001.zip › viruses-184280_final-check_supplementary-2.xlsx]

## Sheet: Table S1
Table S1. 86 Megavirale ORFomes used in this study (it can be donwloaded from ftp://ftp.ncbi.nih.gov/genomes/Viruses/).
Accession	Name	Family
KJ614390	Faustovirus E12	Faustoviridae
NC_000852	Paramecium bursaria Chlorella virus 1	Phycodnaviridae
NC_001132	Myxoma virus	Poxviridae
NC_001266	Rabbit fibroma virus	Poxviridae
NC_001611	Variola virus	Poxviridae
NC_001659	African swine fever virus	Asfarviridae
NC_001731	Molluscum contagiosum virus subtype 1	Poxviridae
NC_001824	Lymphocystis disease virus 1	Iridoviridae
NC_001993	Melanoplus sanguinipes entomopoxvirus	Poxviridae
NC_002188	Fowlpox virus	Poxviridae
NC_002520	Amsacta moorei entomopoxvirus 'L'	Poxviridae
NC_002642	Yaba-like disease virus	Poxviridae
NC_002687	Ectocarpus siliculosus virus 1	Phycodnaviridae
NC_003027	Lumpy skin disease virus NI-2490	Poxviridae
NC_003038	Invertebrate iridescent virus 6	Iridoviridae
NC_003310	Monkeypox virus Zaire-96-I-16	Poxviridae
NC_003389	Swinepox virus	Poxviridae
NC_003391	Camelpox virus	Poxviridae
NC_003494	Infectious spleen and kidney necrosis virus	Iridoviridae
NC_003663	Cowpox virus	Poxviridae
NC_004002	Sheeppox virus	Poxviridae
NC_004003	Goatpox virus Pellor	Poxviridae
NC_004105	Ectromelia virus	Poxviridae
NC_005179	Yaba monkey tumor virus	Poxviridae
NC_005309	Canarypox virus	Poxviridae
NC_005336	Orf virus	Poxviridae
NC_005337	Bovine papular stomatitis virus	Poxviridae
NC_005832	Ambystoma tigrinum virus	Iridoviridae
NC_005902	Lymphocystis disease virus - isolate China	Iridoviridae
NC_005946	Frog virus 3	Iridoviridae
NC_006549	Singapore grouper iridovirus	Iridoviridae
NC_006966	Deerpox virus W-848-83	Poxviridae
NC_006967	Deerpox virus W-1170-84	Poxviridae
NC_006998	Vaccinia virus	Poxviridae
NC_007346	Emiliania huxleyi virus 86	Phycodnaviridae
NC_008030	Nile crocodilepox virus	Poxviridae
NC_008187	Invertebrate iridescent virus 3	Iridoviridae
NC_008291	Taterapox virus	Poxviridae
NC_008361	Spodoptera frugiperda ascovirus 1a	Ascoviridae
NC_008518	Trichoplusia ni ascovirus 2c	Ascoviridae
NC_008603	Paramecium bursaria Chlorella virus FR483	Phycodnaviridae
NC_008724	Acanthocystis turfacea Chlorella virus 1	Phycodnaviridae
NC_009233	Heliothis virescens ascovirus 3e	Ascoviridae
NC_009888	Tanapox virus	Poxviridae
NC_009898	Paramecium bursaria Chlorella virus NY2A	Phycodnaviridae
NC_009899	Paramecium bursaria Chlorella virus AR158	Phycodnaviridae
NC_010191	Ostreococcus virus OsV5	Phycodnaviridae
NC_011183	Feldmannia species virus	Phycodnaviridae
NC_013288	Ostreococcus tauri virus 1	Phycodnaviridae
NC_013756	Marseillevirus marseillevirus	Marseilleviridae
NC_013804	Pseudocowpox virus	Poxviridae
NC_014637	Cafeteria roenbergensis virus BV-PW1	Mimiviridae
NC_014649	Acanthamoeba polyphaga mimivirus	Mimiviridae
NC_014765	Bathycoccus sp. RCC1105 virus BpV1	Phycodnaviridae
NC_014766	Ostreococcus lucimarinus virus OlV1	Phycodnaviridae
NC_014767	Micromonas sp. RCC1109 virus MpV1	Phycodnaviridae
NC_014789	Ostreococcus tauri virus 2	Phycodnaviridae
NC_015326	Lausannevirus	Marseilleviridae
NC_015780	Wiseana iridescent virus	Iridoviridae
NC_015960	Yoka poxvirus	Poxviridae
NC_016072	Megavirus chiliensis	Mimiviridae
NC_016924	Cotia virus SPAn232	Poxviridae
NC_017940	European catfish virus	Iridoviridae
NC_020104	Acanthamoeba polyphaga moumouvirus	Mimiviridae
NC_020232	Megavirus lba	Mimiviridae
NC_020852	Ostreococcus lucimarinus virus OlV5	Phycodnaviridae
NC_020864	Micromonas pusilla virus 12T	Phycodnaviridae
NC_021246	Mythimna separata entomopoxvirus 'L'	Poxviridae
NC_021247	Adoxophyes honmai entomopoxvirus 'L'	Poxviridae
NC_021248	Choristoneura biennis entomopoxvirus 'L'	Poxviridae
NC_021312	Phaeocystis globosa virus	Phycodnaviridae
NC_021858	Pandoravirus dulcis	Pandoravirus dulcis
NC_021901	Invertebrate iridovirus 22	Iridoviridae
NC_022098	Pandoravirus salinus	Pandoravirus salinus
NC_022563	Squirrelpox virus	Poxviridae
NC_023423	Pithovirus sibericum	Pithovirus sibericum
NC_023426	Anomala cuprea entomopoxvirus	Poxviridae
NC_023611	Invertebrate iridescent virus 30	Iridoviridae
NC_023613	Invertebrate iridovirus 25	Iridoviridae
NC_023615	Invertebrate iridescent virus 22	Iridoviridae
NC_023848	Anopheles minimus irodovirus	Iridoviridae
NC_024446	Penguinpox virus	Poxviridae
NC_024447	Pigeonpox virus	Poxviridae
NC_024451	Armadillidium vulgare iridescent virus	Iridoviridae
NC_024697	Aureococcus anophagefferens virus	Phycodnaviridae
NC_025412	Melbournevirus	Marseilleviridae

## Sheet: Table S2
Table S2. Clustered Megavirale genes in orthologus groups (OGs).
GroupID	Proteome Accession	Organism	GeneID	ProteinID	Function
OG_00000	KJ614390	Faustovirus	AIB52129.1_420
OG_00000	NC_001132	Myxoma virus	9633722	NP_051800.1	m86L
OG_00000	NC_001266	Rabbit fibroma virus	9633897	NP_051975.1	gp086L
OG_00000	NC_001611	Variola virus	9627622	NP_042145.1	hypothetical protein VARVgp101
OG_00000	NC_001659	African swine fever virus	9628228	NP_042814.1	helicase
OG_00000	NC_001731	Molluscum contagiosum virus subtype 1	9629032	NP_044051.1	MC100R
OG_00000	NC_001824	Lymphocystis disease virus 1	13358407	NP_078720.1	SWI/SNF2 family helicase
OG_00000	NC_001993	Melanoplus sanguinipes entomopoxvirus	9631511	NP_048124.1	ORF MSV053 putative nucleoside triphosphate phosphohydrolase, Choristoneura biennis entomopox virus NPH-1 (vaccinia D11L) homolog, similar to SW:P24486
OG_00000	NC_002188	Fowlpox virus	9634722	NP_039015.1	NPH-I, trancription termination factor
OG_00000	NC_002520	Amsacta moorei entomopoxvirus 'L'	9964506	NP_064974.1	nucleoside triphosphate phosphohydrolase I
OG_00000	NC_002642	Yaba-like disease virus	12085071	NP_073473.1	88L protein
OG_00000	NC_003027	Lumpy skin disease virus NI-2490	15150527	NP_150522.1	LSDV088 putative transcription termination factor
OG_00000	NC_003038	Invertebrate iridescent virus 6	15078735	NP_149485.1	022L
OG_00000	NC_003310	Monkeypox virus Zaire-96-I-16	17975021	NP_536535.1	E11L
OG_00000	NC_003389	Swinepox virus	18640171	NP_570245.1	SPV085 putative NPH-I transcription termination factor
OG_00000	NC_003391	Camelpox virus	18640348	NP_570504.1	CMLV114
OG_00000	NC_003494	Infectious spleen and kidney necrosis virus	19881468	NP_612285.1	putative NTPase
OG_00000	NC_003663	Cowpox virus	20178491	NP_619912.1	CPXV128 protein
OG_00000	NC_004002	Sheeppox virus	21492541	NP_659660.1	NPH-I, transcription termination factor
OG_00000	NC_004003	Goatpox virus Pellor	148912965	YP_001293279.1	hypothetical protein GTPV_gp084
OG_00000	NC_004105	Ectromelia virus	22164705	NP_671618.1	EVM100
OG_00000	NC_005179	Yaba monkey tumor virus	38229250	NP_938343.1	88L
OG_00000	NC_005309	Canarypox virus	40556012	NP_955097.1	CNPV074 NPH-I, transcription termination factor
OG_00000	NC_005336	Orf virus	41057135	NP_957849.1	ORF072 transcription termination factor NPH-I
OG_00000	NC_005337	Bovine papular stomatitis virus	41057508	NP_957981.1	transcription termination factor NPH-I
OG_00000	NC_005832	Ambystoma tigrinum virus	45686015	YP_003778.1	NTPase
OG_00000	NC_005902	Lymphocystis disease virus - isolate China	51870029	YP_073582.1	hypothetical protein LDVICp075
OG_00000	NC_005946	Frog virus 3	49237306	YP_031587.1	putative NTPase
OG_00000	NC_006549	Singapore grouper iridovirus	56692697	YP_164155.1	NTPase
OG_00000	NC_006966	Deerpox virus W-848-83	62637474	YP_227472.1	NPH-I (transcription termination factor)
OG_00000	NC_006967	Deerpox virus W-1170-84	211956368	YP_002302437.1	transcription termination factor NPH-I
OG_00000	NC_006998	Vaccinia virus	66275913	YP_232998.1	ATPase, nucleoside triphosphate phosphohydrolase-I, NPH-I
OG_00000	NC_008030	Nile crocodilepox virus	115531782	YP_784308.1	NPH-1
OG_00000	NC_008187	Invertebrate iridescent virus 3	109287965	YP_654659.1	hypothetical protein MIV087L
OG_00000	NC_008291	Taterapox virus	113195295	YP_717425.1	ATPase
OG_00000	NC_008361	Spodoptera frugiperda ascovirus 1a	115298511	YP_762364.1	SNF2 DEAD-like helicase 110.8 kDa
OG_00000	NC_008518	Trichoplusia ni ascovirus 2c	116326845	YP_803383.1	hypothetical protein TNAV2c_gp161
OG_00000	NC_009233	Heliothis virescens ascovirus 3e	134287171	YP_001110868.1	DEAD-like helicase
OG_00000	NC_009888	Tanapox virus	157939711	YP_001497083.1	transcription termination factor NPH-1
OG_00000	NC_013756	Marseillevirus marseillevirus	284504229	YP_003406944.1	D6/D11-like helicase
OG_00000	NC_013756	Marseillevirus marseillevirus	284504265	YP_003406980.1	D6/D11-like helicase
OG_00000	NC_013804	Pseudocowpox virus	289183836	YP_003457377.1	NPH-1
OG_00000	NC_014637	Cafeteria roenbergensis virus BV-PW1	310831120	YP_003969763.1	putative superfamily II helicase/VV D11-like transcription factor
OG_00000	NC_014637	Cafeteria roenbergensis virus BV-PW1	310831272	YP_003969915.1	putative superfamily II helicase/VV D11-like transcription factor
OG_00000	NC_014649	Acanthamoeba polyphaga mimivirus	311977733	YP_003986853.1	putative transcription termination factor
OG_00000	NC_014649	Acanthamoeba polyphaga mimivirus	311977958	YP_003987078.1	putative ATP-dependent RNA helicase
OG_00000	NC_015326	Lausannevirus	327409762	YP_004347182.1	D6/D11-like helicase
OG_00000	NC_015326	Lausannevirus	327409789	YP_004347209.1	putative D6/D11-like helicase
OG_00000	NC_015780	Wiseana iridescent virus	339906041	YP_004732838.1	hypothetical protein WIV_gp055
OG_00000	NC_015960	Yoka poxvirus	345107285	YP_004821450.1	ATPase nucleoside triphosphate phosphohydrolase-I NPH-I
OG_00000	NC_016072	Megavirus chiliensis	363540672	YP_004894603.1	mg552 gene product
OG_00000	NC_016072	Megavirus chiliensis	363540384	YP_004894734.1	mg683 gene product
OG_00000	NC_016924	Cotia virus SPAn232	377829994	YP_005296293.1	unnamed protein product
OG_00000	NC_017940	European catfish virus	388260075	YP_006347603.1	NTPase
OG_00000	NC_020104	Acanthamoeba polyphaga moumouvirus	441432405	YP_007354447.1	SNF2 family helicase
OG_00000	NC_020104	Acanthamoeba polyphaga moumouvirus	441432522	YP_007354564.1	D6/D11-like helicase
OG_00000	NC_020232	Megavirus lba	448825524	YP_007418455.1	hypothetical protein LBA_00561
OG_00000	NC_020232	Megavirus lba	448825674	YP_007418605.1	putative ATP-dependent RNA helicase
OG_00000	NC_021246	Mythimna separata entomopoxvirus 'L'	506497940	YP_008003739.1	ATPase, NPH1
OG_00000	NC_021247	Adoxophyes honmai entomopoxvirus 'L'	506498176	YP_008003973.1	ATPase, NPH1
OG_00000	NC_021248	Choristoneura biennis entomopoxvirus 'L'	506498502	YP_008004298.1	ATPase, NPH1
OG_00000	NC_021312	Phaeocystis globosa virus	508182038	YP_008052557.1	helicase C-terminal domain protein
OG_00000	NC_021312	Phaeocystis globosa virus	508182120	YP_008052639.1	NPH-I transcription termination factor
OG_00000	NC_021901	Invertebrate iridovirus 22	527333626	YP_008357410.1	SWI/SNF2 family helicase
OG_00000	NC_022563	Squirrelpox virus	571798008	YP_008658507.1	ATPase/ transcription termination factor
OG_00000	NC_023423	Pithovirus sibericum	585299356	YP_009000929.1	VV D6-like helicase
OG_00000	NC_023426	Anomala cuprea entomopoxvirus	582973173	YP_009001547.1	nucleoside triphosphate phosphohydrolase I
OG_00000	NC_023611	Invertebrate iridescent virus 30	589287810	YP_009010413.1	SWI/SNF2 family helicase
OG_00000	NC_023613	Invertebrate iridovirus 25	589287991	YP_009010655.1	SWI/SNF2 family helicase
OG_00000	NC_023615	Invertebrate iridescent virus 22	589288165	YP_009010879.1	SWI/SNF2 family helicase
OG_00000	NC_023848	Anopheles minimus irodovirus	602259475	YP_009021162.1	SWI/SNF2 family helicase
OG_00000	NC_024446	Penguinpox virus	659488190	YP_009046052.1	NPH-1 transcription termination factor
OG_00000	NC_024447	Pigeonpox virus	659488428	YP_009046289.1	NPH-1 transcription termination factor
OG_00000	NC_024451	Armadillidium vulgare iridescent virus	660515854	YP_009046813.1	SWI/SNF2 family helicase
OG_00000	NC_024697	Aureococcus anophagefferens virus	672551246	YP_009052254.1	putative VV D6R-type helicase
OG_00000	NC_024697	Aureococcus anophagefferens virus	672551274	YP_009052343.1	putative ATP-dependent RNA helicase
OG_00000	NC_025412	Melbournevirus	701447310	YP_009094682.1	conserved D6/D11-like helicase
OG_00000	NC_025412	Melbournevirus	701447345	YP_009094717.1	conserved putative D6/D11-like helicase
OG_00001	KJ614390	Faustovirus	AIB52040.1_331
OG_00001	NC_001132	Myxoma virus	9633704	NP_051782.1	m68R
OG_00001	NC_001266	Rabbit fibroma virus	9633877	NP_051957.1	gp068R
OG_00001	NC_001611	Variola virus	9627604	NP_042127.1	hypothetical protein VARVgp083
OG_00001	NC_001659	African swine fever virus	9628206	NP_042792.1	RNA polymerase subunit 1
OG_00001	NC_001731	Molluscum contagiosum virus subtype 1	9629011	NP_044030.1	MC079R
OG_00001	NC_001824	Lymphocystis disease virus 1	13358404	NP_078624.1	DNA-depenent RNA polymerase largest subunit
OG_00001	NC_001993	Melanoplus sanguinipes entomopoxvirus	9631519	NP_048113.1	ORF MSV043 putative RNA polymerase largest subunit RPO147 homolog (vaccinia J6R), similar to SW:P20504
OG_00001	NC_002188	Fowlpox virus	9634807	NP_039100.1	RNA polymerase subunit, RPO147
OG_00001	NC_002520	Amsacta moorei entomopoxvirus 'L'	9964535	NP_065003.1	putative RNA polymerase largest subunit
OG_00001	NC_002642	Yaba-like disease virus	12085054	NP_073456.1	71R protein
OG_00001	NC_003027	Lumpy skin disease virus NI-2490	15150510	NP_150505.1	LSDV071 RNA polymerase subunit
OG_00001	NC_003038	Invertebrate iridescent virus 6	15078888	NP_149639.1	176R
OG_00001	NC_003310	Monkeypox virus Zaire-96-I-16	17975003	NP_536517.1	L6R
OG_00001	NC_003389	Swinepox virus	18640154	NP_570228.1	SPV068 RNA polymerase subunit RPO147
OG_00001	NC_003391	Camelpox virus	18640330	NP_570486.1	CMLV096
OG_00001	NC_003494	Infectious spleen and kidney necrosis virus	19881433	NP_612250.1	ORF028L
OG_00001	NC_003663	Cowpox virus	20178473	NP_619894.1	CPXV109 protein
OG_00001	NC_004002	Sheeppox virus	21492524	NP_659643.1	RNA polymerase subunit RPO147
OG_00001	NC_004003	Goatpox virus Pellor	148912948	YP_001293262.1	hypothetical protein GTPV_gp067
OG_00001	NC_004105	Ectromelia virus	22164687	NP_671600.1	EVM082
OG_00001	NC_005179	Yaba monkey tumor virus	38229233	NP_938326.1	71R
OG_00001	NC_005309	Canarypox virus	40556120	NP_955205.1	CNPV182 RNA polymerase subunit RPO147
OG_00001	NC_005336	Orf virus	41057119	NP_957833.1	ORF056 RNA polymerase subunit RPO147
OG_00001	NC_005337	Bovine papular stomatitis virus	41057492	NP_957965.1	ORF056 RNA polymerase subunit RPO147
OG_00001	NC_005832	Ambystoma tigrinum virus	45686014	YP_003777.1	DNA dependent RNA polymerase subunit a
OG_00001	NC_005902	Lymphocystis disease virus - isolate China	48843725	YP_025105.1	DNA-dependent RNA polymerase beta subunit
OG_00001	NC_005946	Frog virus 3	49237305	YP_031586.1	DNA-dependent RNA polymerase II largest sub-unit
OG_00001	NC_006549	Singapore grouper iridovirus	56692741	YP_164199.1	DNA-dependent RNA polymerase II largest subunit
OG_00001	NC_006966	Deerpox virus W-848-83	62637457	YP_227455.1	RNA polymerase subunit RPO147
OG_00001	NC_006967	Deerpox virus W-1170-84	211956351	YP_002302420.1	RNA polymerase subunit RPO147
OG_00001	NC_006998	Vaccinia virus	66275895	YP_232980.1	DNA-dependent RNA polymerase subunit rpo147
OG_00001	NC_007346	Emiliania huxleyi virus 86	73852534	YP_293818.1	putative DNA-dependent RNA polymerase II largest subunit
OG_00001	NC_008030	Nile crocodilepox virus	115531763	YP_784289.1	RNA polymerase subunit RPO147
OG_00001	NC_008187	Invertebrate iridescent virus 3	109287968	YP_654662.1	hypothetical protein MIV090L
OG_00001	NC_008291	Taterapox virus	113195277	YP_717407.1	DNA-dependent RNA polymerase subunit rpo147
OG_00001	NC_008361	Spodoptera frugiperda ascovirus 1a	115298510	YP_762363.1	98.4 kDA DNA-directed RNA polymerase
OG_00001	NC_008518	Trichoplusia ni ascovirus 2c	116326728	YP_803265.1	DNA-dependent RNA polymerase
OG_00001	NC_009233	Heliothis virescens ascovirus 3e	134287167	YP_001110864.1	DNA-directed RNA polymerase
OG_00001	NC_009888	Tanapox virus	157939694	YP_001497066.1	RNA polymerase subunit rpo147
OG_00001	NC_013756	Marseillevirus marseillevirus	284504085	YP_003406800.1	DNA-directed RNA polymerase subunit alpha
OG_00001	NC_013756	Marseillevirus marseillevirus	284504088	YP_003406803.1	DNA-directed RNA polymerase subunit alpha
OG_00001	NC_013804	Pseudocowpox virus	289183820	YP_003457361.1	RNA-polymerase subunit RPO147
OG_00001	NC_014637	Cafeteria roenbergensis virus BV-PW1	310831358	YP_003970001.1	putative DNA-directed RNA polymerase subunit Rpb1
OG_00001	NC_014649	Acanthamoeba polyphaga mimivirus	311977893	YP_003987013.1	DNA-directed RNA polymerase subunit 1
OG_00001	NC_015326	Lausannevirus	327409562	YP_004346982.1	DNA-directed RNA polymerase subunit alpha
OG_00001	NC_015326	Lausannevirus	327409563	YP_004346983.1	DNA-directed RNA polymerase subunit alpha
OG_00001	NC_015780	Wiseana iridescent virus	339906153	YP_004732950.1	hypothetical protein WIV_gp167
OG_00001	NC_015960	Yoka poxvirus	345107266	YP_004821431.1	DNA-dependent RNA polymerase subunit rpo147
OG_00001	NC_016072	Megavirus chiliensis	363540008	YP_004894424.1	mg373 gene product
OG_00001	NC_016924	Cotia virus SPAn232	377829978	YP_005296275.1	unnamed protein product
OG_00001	NC_017940	European catfish virus	388260074	YP_006347602.1	DNA dependent RNA polymerase a subunit
OG_00001	NC_020104	Acanthamoeba polyphaga moumouvirus	441432235	YP_007354277.1	DNA directed RNA polymerase (II) subunit 1
OG_00001	NC_020232	Megavirus lba	448825325	YP_007418256.1	DNA-directed RNA polymerase subunit 1
OG_00001	NC_021246	Mythimna separata entomopoxvirus 'L'	506497962	YP_008003761.1	RNA polymerase RPO147
OG_00001	NC_021247	Adoxophyes honmai entomopoxvirus 'L'	506498225	YP_008004022.1	RNA polymerase RPO147
OG_00001	NC_021248	Choristoneura biennis entomopoxvirus 'L'	506498530	YP_008004326.1	RNA polymerase RPO147
OG_00001	NC_021312	Phaeocystis globosa virus	508182062	YP_008052581.1	DNA-directed RNA polymerase II subunit RPB1
OG_00001	NC_021858	Pandoravirus dulcis	526119044	YP_008318947.1	DNA-directed RNA polymerase II subunit RPB 1
OG_00001	NC_021901	Invertebrate iridovirus 22	527333556	YP_008357340.1	DNA-directed RNA polymerase II largest subunit
OG_00001	NC_022098	Pandoravirus salinus	531037317	YP_008436862.1	DNA-directed RNA polymerase II subunit RPB1
OG_00001	NC_022563	Squirrelpox virus	571797989	YP_008658488.1	DNA-dependent RNA polymerase subunit rpo147
OG_00001	NC_023423	Pithovirus sibericum	585299695	YP_009001268.1	DNA-directed RNA polymerase subunit RPB1
OG_00001	NC_023426	Anomala cuprea entomopoxvirus	582973329	YP_009001703.1	putative RNA polymerase largest subunit
OG_00001	NC_023611	Invertebrate iridescent virus 30	589287732	YP_009010335.1	DNA-directed RNA polymerase II largest subunit
OG_00001	NC_023613	Invertebrate iridovirus 25	589287913	YP_009010577.1	DNA-directed RNA polymerase II largest subunit
OG_00001	NC_023615	Invertebrate iridescent virus 22	589288090	YP_009010804.1	DNA-directed RNA polymerase II largest subunit
OG_00001	NC_023848	Anopheles minimus irodovirus	602259505	YP_009021192.1	DNA-directed RNA polymerase beta' subunit
OG_00001	NC_024446	Penguinpox virus	659488269	YP_009046131.1	RNA polymerase subunit RPO147
OG_00001	NC_024447	Pigeonpox virus	659488507	YP_009046368.1	RNA polymerase subunit RPO147
OG_00001	NC_024451	Armadillidium vulgare iridescent virus	660515775	YP_009046734.1	DNA-directed RNA polymerase II largest subunit
OG_00001	NC_024697	Aureococcus anophagefferens virus	672551192	YP_009052394.1	putative DNA directed RNA polymerase largest subunit
OG_00001	NC_025412	Melbournevirus	701447176	YP_009094548.1	DNA-directed RNA polymerase subunit alpha
OG_00001	NC_025412	Melbournevirus	701447177	YP_009094549.1	DNA-directed RNA polymerase subunit alpha
OG_00002	KJ614390	Faustovirus	AIB51752.1_43
OG_00002	NC_001132	Myxoma virus	9633750	NP_051828.1	m114R
OG_00002	NC_001266	Rabbit fibroma virus	9633924	NP_052003.1	gp114R
OG_00002	NC_001611	Variola virus	9627649	NP_042172.1	hypothetical protein VARVgp128
OG_00002	NC_001659	African swine fever virus	9628161	NP_042747.1	RNA polymerase subunit 2
OG_00002	NC_001731	Molluscum contagiosum virus subtype 1	9629061	NP_044080.1	MC129R
OG_00002	NC_001824	Lymphocystis disease virus 1	13358406	NP_078633.1	DNA-directed RNA polymerase subunit 2
OG_00002	NC_001993	Melanoplus sanguinipes entomopoxvirus	9631469	NP_048226.1	ORF MSV155 putative RNA polymerase second largest subunit cowpox RPO132 homolog (vaccinia A24R), similar to SW:P17474
OG_00002	NC_002188	Fowlpox virus	9634859	NP_039152.1	RNA polymerase subunit, RPO132
OG_00002	NC_002520	Amsacta moorei entomopoxvirus 'L'	9964380	NP_064848.1	DNA-directed RNA polymerase subunit
OG_00002	NC_002642	Yaba-like disease virus	12085099	NP_073501.1	116R protein
OG_00002	NC_003027	Lumpy skin disease virus NI-2490	15150555	NP_150550.1	LSDV116 RNA polymerase subunit
OG_00002	NC_003038	Invertebrate iridescent virus 6	15079139	NP_149891.1	428L
OG_00002	NC_003310	Monkeypox virus Zaire-96-I-16	17975048	NP_536562.1	A25R
OG_00002	NC_003389	Swinepox virus	18640199	NP_570273.1	SPV113 RNA polymerase subunit RPO132
OG_00002	NC_003391	Camelpox virus	18640376	NP_570532.1	CMLV142
OG_00002	NC_003494	Infectious spleen and kidney necrosis virus	19881439	NP_612256.1	putative DNA-directed RNA polymerase II
OG_00002	NC_003663	Cowpox virus	20178520	NP_619941.1	Rpo132 or CPXV157 protein
OG_00002	NC_004002	Sheeppox virus	21492568	NP_659688.1	RNA polymerase subunit RPO132
OG_00002	NC_004003	Goatpox virus Pellor	148912993	YP_001293307.1	hypothetical protein GTPV_gp111
OG_00002	NC_004105	Ectromelia virus	22164733	NP_671646.1	EVM127
OG_00002	NC_005179	Yaba monkey tumor virus	38229278	NP_938371.1	116R
OG_00002	NC_005309	Canarypox virus	40556201	NP_955286.1	CNPV263 RNA polymerase subunit RPO132
OG_00002	NC_005336	Orf virus	41057164	NP_957878.1	ORF101 RNA polymerase subunit RPO132
OG_00002	NC_005337	Bovine papular stomatitis virus	41057537	NP_958010.1	ORF101 RNA polymerase subunit RPO132
OG_00002	NC_005832	Ambystoma tigrinum virus	45686052	YP_003815.1	DNA dependent RNA polymerase II
OG_00002	NC_005902	Lymphocystis disease virus - isolate China	51869981	YP_073534.1	RNA polymerase beta subunit
OG_00002	NC_005946	Frog virus 3	49237360	YP_031641.1	DNA-dependent RNA polymerase II second largest subunit domain 6,7,3,2 beta subunit
OG_00002	NC_006549	Singapore grouper iridovirus	56692710	YP_164168.1	DNA-directed RNA polymerase II second largest subunit
OG_00002	NC_006966	Deerpox virus W-848-83	62637502	YP_227500.1	RNA polymerase subunit RPO132
OG_00002	NC_006967	Deerpox virus W-1170-84	211956396	YP_002302465.1	RNA polymerase subunit RPO132
OG_00002	NC_006998	Vaccinia virus	66275941	YP_233026.1	DNA-dependent RNA polymerase subunit rpo132
OG_00002	NC_007346	Emiliania huxleyi virus 86	73852908	YP_294192.1	putative DNA-directed RNA polymerase II subunit
OG_00002	NC_008030	Nile crocodilepox virus	115531811	YP_784337.1	RNA polymerase subunit RPO132
OG_00002	NC_008187	Invertebrate iridescent virus 3	109287887	YP_654581.1	hypothetical protein MIV009R
OG_00002	NC_008291	Taterapox virus	113195323	YP_717453.1	DNA-dependent RNA polymerase subunit rpo132
OG_00002	NC_008361	Spodoptera frugiperda ascovirus 1a	115298554	YP_762407.1	128.1 kDa DNA-directed RNA polymerase II subunit 2
OG_00002	NC_008518	Trichoplusia ni ascovirus 2c	116326824	YP_803361.1	RNA polymerase subunit
OG_00002	NC_009233	Heliothis virescens ascovirus 3e	134287220	YP_001110916.1	DNA-directed RNA polymerase II
OG_00002	NC_009888	Tanapox virus	157939739	YP_001497111.1	RNA polymerase subunit rpo132
OG_00002	NC_013756	Marseillevirus marseillevirus	284504063	YP_003406778.1	DNA-directed RNA polymerase subunit beta
OG_00002	NC_013804	Pseudocowpox virus	289183866	YP_003457407.1	RNA-polymerase RPO132
OG_00002	NC_014637	Cafeteria roenbergensis virus BV-PW1	310831213	YP_003969856.1	putative DNA-directed RNA polymerase subunit Rpb2 precursor
OG_00002	NC_014649	Acanthamoeba polyphaga mimivirus	311977620	YP_003986740.1	DNA-directed RNA polymerase subunit 2
OG_00002	NC_015326	Lausannevirus	327409577	YP_004346997.1	DNA-directed RNA polymerase subunit 2
OG_00002	NC_015780	Wiseana iridescent virus	339906100	YP_004732897.1	hypothetical protein WIV_gp114
OG_00002	NC_015960	Yoka poxvirus	345107316	YP_004821481.1	DNA-dependent RNA polymerase subunit rpo132
OG_00002	NC_016072	Megavirus chiliensis	363540255	YP_004894390.1	mg339 gene product
OG_00002	NC_016924	Cotia virus SPAn232	377830020	YP_005296321.1	unnamed protein product
OG_00002	NC_017940	European catfish virus	388260122	YP_006347650.1	DNA dependent RNA polymerase b subunit
OG_00002	NC_020104	Acanthamoeba polyphaga moumouvirus	441432204	YP_007354245.1	intein-containing DNA-directed RNA polymerase subunit 2
OG_00002	NC_020232	Megavirus lba	448825291	YP_007418221.1	intein-containing DNA-directed RNA polymerase subunit 2
OG_00002	NC_021246	Mythimna separata entomopoxvirus 'L'	506497812	YP_008003611.1	RNA polymerase RPO132
OG_00002	NC_021247	Adoxophyes honmai entomopoxvirus 'L'	506498094	YP_008003891.1	RNA polymerase RPO132
OG_00002	NC_021248	Choristoneura biennis entomopoxvirus 'L'	506498403	YP_008004199.1	RNA polymerase RPO132
OG_00002	NC_021312	Phaeocystis globosa virus	508182007	YP_008052526.1	DNA-directed RNA polymerase II subunit RPB2
OG_00002	NC_021312	Phaeocystis globosa virus	508182027	YP_008052546.1	DNA-directed RNA polymerase II subunit RPB2
OG_00002	NC_021858	Pandoravirus dulcis	526119221	YP_008319124.1	DNA-directed RNA polymerase II subunit RPB2
OG_00002	NC_021901	Invertebrate iridovirus 22	527333678	YP_008357462.1	DNA-directed RNA polymerase II subunit RPB2
OG_00002	NC_022098	Pandoravirus salinus	531037321	YP_008437090.1	DNA-directed RNA polymerase II subunit RPB2
OG_00002	NC_022563	Squirrelpox virus	571798039	YP_008658538.1	DNA-dependent RNA polymerase subunit rpo132
OG_00002	NC_023423	Pithovirus sibericum	585299571	YP_009001144.1	DNA-directed RNA polymerase subunit RPB2
OG_00002	NC_023426	Anomala cuprea entomopoxvirus	582973184	YP_009001558.1	DNA-directed RNA polymerase subunit RPO132
OG_00002	NC_023611	Invertebrate iridescent virus 30	589287864	YP_009010467.1	DNA-directed RNA polymerase II subunit RPB2
OG_00002	NC_023613	Invertebrate iridovirus 25	589288044	YP_009010708.1	DNA-directed RNA polymerase II subunit RPB2
OG_00002	NC_023615	Invertebrate iridescent virus 22	589288218	YP_009010932.1	DNA-directed RNA polymerase II subunit RPB2
OG_00002	NC_023848	Anopheles minimus irodovirus	602259417	YP_009021104.1	DNA-directed RNA polymerase subunit B''
OG_00002	NC_024446	Penguinpox virus	659488324	YP_009046186.1	RNA polymerase subunit RPO132
OG_00002	NC_024447	Pigeonpox virus	659488559	YP_009046420.1	RNA polymerase subunit RPO132
OG_00002	NC_024451	Armadillidium vulgare iridescent virus	660515850	YP_009046809.1	DNA-directed RNA polymerase II subunit RPB2
OG_00002	NC_024697	Aureococcus anophagefferens virus	672551013	YP_009052296.1	putative RNA polymerase beta subunit
OG_00002	NC_025412	Melbournevirus	701447151	YP_009094523.1	conserved DNA-directed RNA polymerase subunit beta
OG_00003	KJ614390	Faustovirus	AIB51773.1_64
OG_00003	NC_000852	Paramecium bursaria Chlorella virus 1	9632043	NP_048832.1	hypothetical protein
OG_00003	NC_001132	Myxoma virus	9633651	NP_051729.1	ribonucleotide reductase, small subunit
OG_00003	NC_001266	Rabbit fibroma virus	9633826	NP_051904.1	gp015L
OG_00003	NC_001611	Variola virus	306478720	NP_042072.2	Ribonucleoside-diphosphate reductase small chain
OG_00003	NC_001659	African swine fever virus	9628152	NP_042738.1	ribonucleotide reductase small subunit
OG_00003	NC_001824	Lymphocystis disease virus 1	13358428	NP_078636.1	Ribonucleotide reductase small subunit
OG_00003	NC_002642	Yaba-like disease virus	12085003	NP_073405.1	20L protein
OG_00003	NC_002687	Ectocarpus siliculosus virus 1	13242599	NP_077613.1	EsV-1-128
OG_00003	NC_003027	Lumpy skin disease virus NI-2490	15150459	NP_150454.1	LSDV020 ribonucleotide reductase small subunit
OG_00003	NC_003038	Invertebrate iridescent virus 6	15079087	NP_149839.1	376L
OG_00003	NC_003310	Monkeypox virus Zaire-96-I-16	17974949	NP_536463.1	C10L
OG_00003	NC_003389	Swinepox virus	18640102	NP_570176.1	SPV016 ribonucleotide reductase, small subunit
OG_00003	NC_003391	Camelpox virus	18640273	NP_570429.1	CMLV039
OG_00003	NC_003494	Infectious spleen and kidney necrosis virus	19881429	NP_612246.1	putative ribonucleotide reductase small subunit
OG_00003	NC_003663	Cowpox virus	20178418	NP_619839.1	CPXV051 protein
OG_00003	NC_004002	Sheeppox virus	21492474	NP_659593.1	Ribonucleotide reductase, small subunit
OG_00003	NC_004003	Goatpox virus Pellor	148912897	YP_001293211.1	hypothetical protein GTPV_gp017
OG_00003	NC_004105	Ectromelia virus	22164633	NP_671546.1	EVM028
OG_00003	NC_005179	Yaba monkey tumor virus	38229183	NP_938276.1	20L
OG_00003	NC_005309	Canarypox virus	40556174	NP_955259.1	CNPV236 ribonucleotide reductase small subunit
OG_00003	NC_005832	Ambystoma tigrinum virus	45686047	YP_003810.1	unknown
OG_00003	NC_005902	Lymphocystis disease virus - isolate China	51869996	YP_073549.1	Ribonucleotide reductase
OG_00003	NC_005946	Frog virus 3	49237365	YP_031646.1	ribonucleoside diphosphate reductase beta subunit-like protein
OG_00003	NC_006549	Singapore grouper iridovirus	56692684	YP_164142.1	ribonucleoside-diphosphate reductase beta subunit
OG_00003	NC_006966	Deerpox virus W-848-83	62637405	YP_227403.1	Ribonucleotide reductase small subunit
OG_00003	NC_006967	Deerpox virus W-1170-84	211956300	YP_002302368.1	ribonucleotide reductase small subunit
OG_00003	NC_006998	Vaccinia virus	66275840	YP_232925.1	ribonucleotide reductase small subunit
OG_00003	NC_007346	Emiliania huxleyi virus 86	73852496	YP_293780.1	ribonucleoside-diphosphate reductase small chain
OG_00003	NC_008187	Invertebrate iridescent virus 3	109287926	YP_654620.1	hypothetical protein MIV048L
OG_00003	NC_008291	Taterapox virus	113195221	YP_717351.1	ribonucleotide reductase small subunit
OG_00003	NC_008518	Trichoplusia ni ascovirus 2c	116326775	YP_803312.1	hypothetical protein TNAV2c_gp089
OG_00003	NC_008603	Paramecium bursaria Chlorella virus FR483	155370749	YP_001426283.1	hypothetical protein FR483_N651L
OG_00003	NC_008724	Acanthocystis turfacea Chlorella virus 1	155370982	YP_001426516.1	hypothetical protein ATCV1_Z035L
OG_00003	NC_009888	Tanapox virus	157939640	YP_001497012.1	ribonucleotide reductase
OG_00003	NC_009898	Paramecium bursaria Chlorella virus NY2A	157952945	YP_001497837.1	hypothetical protein NY2A_B641R
OG_00003	NC_009899	Paramecium bursaria Chlorella virus AR158	157953769	YP_001498660.1	hypothetical protein AR158_C579R
OG_00003	NC_010191	Ostreococcus virus OsV5	163955147	YP_001648251.1	hypothetical protein OsV5_174r
OG_00003	NC_011183	Feldmannia species virus	197322443	YP_002154716.1	putative ribonucleotide reductase small subunit
OG_00003	NC_013288	Ostreococcus tauri virus 1	260666020	YP_003212974.1	hypothetical protein H665_p151
OG_00003	NC_013756	Marseillevirus marseillevirus	284504289	YP_003407004.1	ribonucleotide reductase small chain
OG_00003	NC_014637	Cafeteria roenbergensis virus BV-PW1	310831442	YP_003970085.1	putative ribonucleoside-diphosphate reductase small subunit
OG_00003	NC_014649	Acanthamoeba polyphaga mimivirus	311977695	YP_003986815.1	ribonucleoside-diphosphate reductase small chain
OG_00003	NC_014765	Bathycoccus sp. RCC1105 virus BpV1	313768143	YP_004061574.1	hypothetical protein BpV1_144c
OG_00003	NC_014767	Micromonas sp. RCC1109 virus MpV1	313768358	YP_004062038.1	hypothetical protein MpV1_155c
OG_00003	NC_014789	Ostreococcus tauri virus 2	314055235	YP_004063573.1	ribonucleoside-diphosphate reductase small subunit-possible host origin
OG_00003	NC_015326	Lausannevirus	327409820	YP_004347240.1	ribonucleoside-diphosphate reductase small chain
OG_00003	NC_015780	Wiseana iridescent virus	339906175	YP_004732972.1	hypothetical protein WIV_gp189
OG_00003	NC_015960	Yoka poxvirus	345107208	YP_004821373.1	ribonucleotide reductase small subunit
OG_00003	NC_016072	Megavirus chiliensis	363540639	YP_004894645.1	mg594 gene product
OG_00003	NC_016924	Cotia virus SPAn232	377830065	YP_005296225.1	unnamed protein product
OG_00003	NC_017940	European catfish virus	388260117	YP_006347645.1	ribonucleotide reductase small subunit
OG_00003	NC_020104	Acanthamoeba polyphaga moumouvirus	441432445	YP_007354487.1	ribonucleotide reductase small subunit
OG_00003	NC_020232	Megavirus lba	448825572	YP_007418503.1	ribonucleoside-diphosphate reductase small chain
OG_00003	NC_020852	Ostreococcus lucimarinus virus OlV5	472341224	YP_007674743.1	ribonucleotide reductase
OG_00003	NC_020864	Micromonas pusilla virus 12T	472342635	YP_007676142.1	ribonucleoside-diphosphate reductase small subunit
OG_00003	NC_021247	Adoxophyes honmai entomopoxvirus 'L'	506498046	YP_008003843.1	ribonucleotide reductase small subunit homolog
OG_00003	NC_021248	Choristoneura biennis entomopoxvirus 'L'	506498336	YP_008004132.1	ribonucleotide reductase small subunit homolog
OG_00003	NC_021312	Phaeocystis globosa virus	508181907	YP_008052426.1	ribonucleoside-diphosphate reductase small subunit
OG_00003	NC_021858	Pandoravirus dulcis	526119326	YP_008319229.1	ribonucleotide-diphosphate reductase small chain
OG_00003	NC_021901	Invertebrate iridovirus 22	527333574	YP_008357358.1	Ribonucleoside-diphosphate reductase, beta subunit
OG_00003	NC_022098	Pandoravirus salinus	531037323	YP_008437257.1	ribonucleotide-diphosphate reductase small chain
OG_00003	NC_023423	Pithovirus sibericum	585299769	YP_009001342.1	ribonucleoside-diphosphate reductase small chain
OG_00003	NC_023611	Invertebrate iridescent virus 30	589287755	YP_009010358.1	Ribonucleoside-diphosphate reductase, beta subunit
OG_00003	NC_023613	Invertebrate iridovirus 25	589287934	YP_009010598.1	Ribonucleoside-diphosphate reductase, beta subunit
OG_00003	NC_023615	Invertebrate iridescent virus 22	589288110	YP_009010824.1	Ribonucleoside-diphosphate reductase, beta subunit
OG_00003	NC_023848	Anopheles minimus irodovirus	602259477	YP_009021164.1	ribonucleotide reductase of class Ia (aerobic), beta subunit
OG_00003	NC_024451	Armadillidium vulgare iridescent virus	660515711	YP_009046670.1	Ribonucleoside-diphosphate reductase, beta subunit
OG_00003	NC_024697	Aureococcus anophagefferens virus	672551214	YP_009052208.1	putative ribonucleotide reductase small subunit
OG_00003	NC_025412	Melbournevirus	701447368	YP_009094740.1	conserved ribonucleoside-diphosphate reductase small chain
OG_00003	NC_014766	Ostreococcus lucimarinus virus OlV1	313844096	YP_004061759.1	hypothetical protein OlV1_126
OG_00004	KJ614390	Faustovirus	AIB51748.1_39
OG_00004	NC_000852	Paramecium bursaria Chlorella virus 1	9632112	NP_048907.1	dUTP pyrophosphatase
OG_00004	NC_001132	Myxoma virus	9633648	NP_051726.1	deoxyuridine 5'triphosphatenucleotidohydrolase
OG_00004	NC_001266	Rabbit fibroma virus	9633823	NP_051901.1	gp012L
OG_00004	NC_001611	Variola virus	9627547	NP_042070.1	dUTPase
OG_00004	NC_001659	African swine fever virus	9628237	NP_042823.1	dUTPase
OG_00004	NC_002188	Fowlpox virus	9634708	NP_039001.1	dUTP pyrophosphatase vaccinia F2L homolog
OG_00004	NC_002520	Amsacta moorei entomopoxvirus 'L'	9964316	NP_064784.1	putative dUTPase
OG_00004	NC_002642	Yaba-like disease virus	12085000	NP_073402.1	17L protein
OG_00004	NC_003027	Lumpy skin disease virus NI-2490	15150457	NP_150452.1	LSDV018 dUTPase
OG_00004	NC_003038	Invertebrate iridescent virus 6	15079149	NP_149901.1	438L
OG_00004	NC_003310	Monkeypox virus Zaire-96-I-16	17974947	NP_536461.1	C8L
OG_00004	NC_003389	Swinepox virus	18640099	NP_570173.1	SPV013 dUTPase
OG_00004	NC_003391	Camelpox virus	18640271	NP_570427.1	CMLV037
OG_00004	NC_003663	Cowpox virus	20178416	NP_619837.1	CPXV049 protein
OG_00004	NC_004002	Sheeppox virus	21492472	NP_659591.1	dUTPase
OG_00004	NC_004003	Goatpox virus Pellor	148912895	YP_001293209.1	hypothetical protein GTPV_gp015
OG_00004	NC_004105	Ectromelia virus	22164631	NP_671544.1	EVM026
OG_00004	NC_005179	Yaba monkey tumor virus	38229181	NP_938274.1	17L
OG_00004	NC_005309	Canarypox virus	40555994	NP_955079.1	CNLV056 dUTPase
OG_00004	NC_005336	Orf virus	41057070	NP_957784.1	ORF007 dUTPase
OG_00004	NC_005337	Bovine papular stomatitis virus	41057443	NP_957916.1	ORF007 dUTPase
OG_00004	NC_005832	Ambystoma tigrinum virus	45686051	YP_003814.1	dUTPase
OG_00004	NC_005946	Frog virus 3	49237361	YP_031642.1	putative dUTPase-like protein
OG_00004	NC_006549	Singapore grouper iridovirus	56692686	YP_164144.1	dUTPase
OG_00004	NC_006966	Deerpox virus W-848-83	62637402	YP_227400.1	DUTPase
OG_00004	NC_006967	Deerpox virus W-1170-84	211956297	YP_002302365.1	DUTPase
OG_00004	NC_006998	Vaccinia virus	66275838	YP_232923.1	dUTPase
OG_00004	NC_007346	Emiliania huxleyi virus 86	73852871	YP_294155.1	putative deoxyuridine 5'-triphosphate nucleotidohydrolase
OG_00004	NC_008291	Taterapox virus	113195219	YP_717349.1	dUTPase
OG_00004	NC_008603	Paramecium bursaria Chlorella virus FR483	155370365	YP_001425899.1	hypothetical protein FR483_N267L
OG_00004	NC_008603	Paramecium bursaria Chlorella virus FR483	155370367	YP_001425901.1	hypothetical protein FR483_N269L
OG_00004	NC_008724	Acanthocystis turfacea Chlorella virus 1	155371447	YP_001426981.1	hypothetical protein ATCV1_Z500L
OG_00004	NC_009888	Tanapox virus	157939637	YP_001497009.1	dUTPase
OG_00004	NC_009898	Paramecium bursaria Chlorella virus NY2A	157953045	YP_001497937.1	hypothetical protein NY2A_B741L
OG_00004	NC_009899	Paramecium bursaria Chlorella virus AR158	157953857	YP_001498748.1	hypothetical protein AR158_C667L
OG_00004	NC_010191	Ostreococcus virus OsV5	163955203	YP_001648307.1	hypothetical protein OsV5_231f
OG_00004	NC_013288	Ostreococcus tauri virus 1	260666068	YP_003213022.1	hypothetical protein H665_p199
OG_00004	NC_014637	Cafeteria roenbergensis virus BV-PW1	310831058	YP_003969701.1	putative deoxyuridine 5'-triphosphate nucleotidohydrolase
OG_00004	NC_014765	Bathycoccus sp. RCC1105 virus BpV1	313768181	YP_004061612.1	hypothetical protein BpV1_182
OG_00004	NC_014767	Micromonas sp. RCC1109 virus MpV1	313768417	YP_004062097.1	hypothetical protein MpV1_214
OG_00004	NC_014789	Ostreococcus tauri virus 2	314055289	YP_004063627.1	dUTPase
OG_00004	NC_015326	Lausannevirus	327409643	YP_004347063.1	deoxyuridine 5'-triphosphate nucleotidohydrolase
OG_00004	NC_015780	Wiseana iridescent virus	339906031	YP_004732828.1	hypothetical protein WIV_gp045
OG_00004	NC_016924	Cotia virus SPAn232	377830063	YP_005296223.1	unnamed protein product
OG_00004	NC_017940	European catfish virus	388260120	YP_006347648.1	dUTPase
OG_00004	NC_020852	Ostreococcus lucimarinus virus OlV5	472341171	YP_007674690.1	dUTPase
OG_00004	NC_020864	Micromonas pusilla virus 12T	472342773	YP_007676280.1	hypothetical protein MPVG_00216
OG_00004	NC_021246	Mythimna separata entomopoxvirus 'L'	506497844	YP_008003643.1	unknown similar to AMEV107
OG_00004	NC_021312	Phaeocystis globosa virus	508182181	YP_008052700.1	deoxyuridine 5'-triphosphate nucleotidohydrolase
OG_00004	NC_021858	Pandoravirus dulcis	526119871	YP_008319774.1	dutp pyrophosphatase
OG_00004	NC_021901	Invertebrate iridovirus 22	527333616	YP_008357400.1	hypothetical protein IIV22_102R
OG_00004	NC_022098	Pandoravirus salinus	531036845	YP_008438484.1	dUTP pyrophosphatase
OG_00004	NC_023423	Pithovirus sibericum	585299775	YP_009001348.1	dUTP pyrophosphatase
OG_00004	NC_023426	Anomala cuprea entomopoxvirus	582973147	YP_009001521.1	putative dUTPase
OG_00004	NC_023611	Invertebrate iridescent virus 30	589287800	YP_009010403.1	hypothetical protein IIV30_109R
OG_00004	NC_023613	Invertebrate iridovirus 25	589287980	YP_009010644.1	dUTPase
OG_00004	NC_023615	Invertebrate iridescent virus 22	589288155	YP_009010869.1	hypothetical protein IIV22A_108R
OG_00004	NC_023848	Anopheles minimus irodovirus	602259498	YP_009021185.1	deoxyuridine 5'-triphosphate nucleotidohydrolase
OG_00004	NC_024446	Penguinpox virus	659488178	YP_009046040.1	dUTP pyrophosphatase
OG_00004	NC_024447	Pigeonpox virus	659488416	YP_009046277.1	dUTP pyrophosphatase
OG_00004	NC_024451	Armadillidium vulgare iridescent virus	660515795	YP_009046754.1	putative dUTP pyrophosphatase
OG_00004	NC_024697	Aureococcus anophagefferens virus	672551011	YP_009052392.1	putative deoxyuridine 5'-triphosphate nucleotidohydrolase
OG_00004	NC_014766	Ostreococcus lucimarinus virus OlV1	313844176	YP_004061839.1	hypothetical protein OlV1_207
OG_00005	NC_002188	Fowlpox virus	9634694	NP_038987.1	Ankyrin repeat gene family protein
OG_00005	NC_002188	Fowlpox virus	9634912	NP_039205.1	Ankyrin repeat gene family protein
OG_00005	NC_002687	Ectocarpus siliculosus virus 1	13242480	NP_077493.1	EsV-1-8
OG_00005	NC_002687	Ectocarpus siliculosus virus 1	13242474	NP_077487.1	EsV-1-2
OG_00005	NC_002687	Ectocarpus siliculosus virus 1	13242493	NP_077506.1	EsV-1-21
OG_00005	NC_005309	Canarypox virus	40556252	NP_955337.1	CNPV314 ankyrin repeat protein
OG_00005	NC_005309	Canarypox virus	40555980	NP_955065.1	CNPV042 ankyrin repeat protein
OG_00005	NC_008603	Paramecium bursaria Chlorella virus FR483	155370934	YP_001426468.1	hypothetical protein FR483_N836L
OG_00005	NC_013756	Marseillevirus marseillevirus	284504454	YP_003407169.1	ankyrin repeat-containing protein
OG_00005	NC_014649	Acanthamoeba polyphaga mimivirus	311977381	YP_003986500.1	putative ankyrin repeat protein
OG_00005	NC_014649	Acanthamoeba polyphaga mimivirus	311977383	YP_003986502.1	putative ankyrin repeat protein
OG_00005	NC_014649	Acanthamoeba polyphaga mimivirus	311977872	YP_003986992.1	putative ankyrin repeat protein
OG_00005	NC_014649	Acanthamoeba polyphaga mimivirus	311977411	YP_003986530.1	putative ankyrin repeat protein
OG_00005	NC_014649	Acanthamoeba polyphaga mimivirus	311978033	YP_003987153.1	putative ankyrin repeat protein
OG_00005	NC_014649	Acanthamoeba polyphaga mimivirus	311977433	YP_003986552.1	putative ankyrin repeat protein
OG_00005	NC_014649	Acanthamoeba polyphaga mimivirus	311978252	YP_003987372.1	putative ankyrin repeat protein
OG_00005	NC_014649	Acanthamoeba polyphaga mimivirus	311978257	YP_003987377.1	putative ankyrin repeat protein
OG_00005	NC_014649	Acanthamoeba polyphaga mimivirus	311978258	YP_003987378.1	putative ankyrin repeat protein
OG_00005	NC_014649	Acanthamoeba polyphaga mimivirus	311978259	YP_003987379.1	putative ankyrin repeat protein
OG_00005	NC_014649	Acanthamoeba polyphaga mimivirus	311978273	YP_003987394.1	putative ankyrin repeat protein
OG_00005	NC_014649	Acanthamoeba polyphaga mimivirus	311978274	YP_003987395.1	putative ankyrin repeat protein
OG_00005	NC_014649	Acanthamoeba polyphaga mimivirus	311978287	YP_003987408.1	putative ankyrin repeat protein
OG_00005	NC_014649	Acanthamoeba polyphaga mimivirus	311978289	YP_003987410.1	putative ankyrin repeat protein
OG_00005	NC_014649	Acanthamoeba polyphaga mimivirus	311978313	YP_003987435.1	putative ankyrin repeat protein
OG_00005	NC_014649	Acanthamoeba polyphaga mimivirus	311978325	YP_003987447.1	putative ankyrin repeat protein
OG_00005	NC_015326	Lausannevirus	327409656	YP_004347076.1	ankyrin repeat-containing protein
OG_00005	NC_016072	Megavirus chiliensis	363540695	YP_004894190.1	mg139 gene product
OG_00005	NC_016072	Megavirus chiliensis	363540448	YP_004894954.1	mg903 gene product
OG_00005	NC_020104	Acanthamoeba polyphaga moumouvirus	441431955	YP_007353997.1	ankyrin repeat protein
OG_00005	NC_020104	Acanthamoeba polyphaga moumouvirus	441431956	YP_007353998.1	ankyrin repeat protein
OG_00005	NC_020104	Acanthamoeba polyphaga moumouvirus	441432361	YP_007354403.1	ankyrin repeat protein
OG_00005	NC_020104	Acanthamoeba polyphaga moumouvirus	441431988	YP_007354030.1	ankyrin repeat protein
OG_00005	NC_020104	Acanthamoeba polyphaga moumouvirus	441431989	YP_007354031.1	ankyrin repeat protein
OG_00005	NC_020104	Acanthamoeba polyphaga moumouvirus	441432739	YP_007354781.1	ankyrin repeat protein
OG_00005	NC_020104	Acanthamoeba polyphaga moumouvirus	441432768	YP_007354810.1	ankyrin repeat protein
OG_00005	NC_020104	Acanthamoeba polyphaga moumouvirus	441432785	YP_007354827.1	ankyrin repeat protein
OG_00005	NC_020232	Megavirus lba	448825084	YP_007418015.1	putative ankyrin repeat protein
OG_00005	NC_020232	Megavirus lba	448825913	YP_007418844.1	putative ankyrin repeat protein
OG_00005	NC_021858	Pandoravirus dulcis	526119776	YP_008319679.1	ankyrin repeat
OG_00005	NC_021858	Pandoravirus dulcis	526119787	YP_008319690.1	ankyrin repeat
OG_00005	NC_021858	Pandoravirus dulcis	526119852	YP_008319755.1	ankyrin repeat
OG_00005	NC_021858	Pandoravirus dulcis	526118982	YP_008318885.1	ankyrin repeat
OG_00005	NC_021858	Pandoravirus dulcis	526119371	YP_008319274.1	ankyrin repeat
OG_00005	NC_021858	Pandoravirus dulcis	526119603	YP_008319506.1	ankyrin repeat
OG_00005	NC_022098	Pandoravirus salinus	531034793	YP_008436418.1	ankyrin repeat
OG_00005	NC_022098	Pandoravirus salinus	531035836	YP_008437470.1	ankyrin repeat
OG_00005	NC_022098	Pandoravirus salinus	531035855	YP_008437489.1	ankyrin repeat
OG_00005	NC_022098	Pandoravirus salinus	531035857	YP_008437491.1	ankyrin repeat
OG_00005	NC_022098	Pandoravirus salinus	531035897	YP_008437531.1	ankyrin repeat
OG_00005	NC_022098	Pandoravirus salinus	531035911	YP_008437545.1	ankyrin repeat
OG_00005	NC_022098	Pandoravirus salinus	531036153	YP_008437789.1	ankyrin repeat
OG_00005	NC_022098	Pandoravirus salinus	531036429	YP_008438066.1	ankyrin repeat
OG_00005	NC_022098	Pandoravirus salinus	531036567	YP_008438204.1	ankyrin repeat
OG_00005	NC_022098	Pandoravirus salinus	531036672	YP_008438309.1	ankyrin repeat
OG_00005	NC_022098	Pandoravirus salinus	531036675	YP_008438312.1	ankyrin repeat
OG_00005	NC_022098	Pandoravirus salinus	531036677	YP_008438314.1	ankyrin repeat
OG_00005	NC_022098	Pandoravirus salinus	531036721	YP_008438358.1	ankyrin repeat
OG_00005	NC_022098	Pandoravirus salinus	531036814	YP_008438453.1	ankyrin repeat
OG_00005	NC_022098	Pandoravirus salinus	531037117	YP_008438759.1	ankyrin repeat
OG_00005	NC_022098	Pandoravirus salinus	531035159	YP_008436785.1	ankyrin repeat
OG_00005	NC_022098	Pandoravirus salinus	531034798	YP_008436423.1	ankyrin repeat
OG_00005	NC_023423	Pithovirus sibericum	585299517	YP_009001090.1	ankyrin-repeat protein
OG_00005	NC_023423	Pithovirus sibericum	585299519	YP_009001092.1	ankyrin-repeat protein
OG_00005	NC_023423	Pithovirus sibericum	585299583	YP_009001156.1	ankyrin-repeat protein
OG_00005	NC_024446	Penguinpox virus	659488371	YP_009046233.1	ankyrin repeat protein
OG_00005	NC_024446	Penguinpox virus	659488165	YP_009046027.1	ankyrin repeat protein
OG_00005	NC_024447	Pigeonpox virus	659488598	YP_009046459.1	ankyrin repeat protein
OG_00005	NC_024447	Pigeonpox virus	659488407	YP_009046268.1	ankyrin repeat protein
OG_00005	NC_025412	Melbournevirus	701447523	YP_009094895.1	conserved ankyrin repeat-containing protein
OG_00006	NC_003038	Invertebrate iridescent virus 6	15079179	NP_149463.1	468L
OG_00006	NC_003038	Invertebrate iridescent virus 6	15078732	NP_149482.1	019R
OG_00006	NC_003038	Invertebrate iridescent virus 6	15078950	NP_149701.1	238R
OG_00006	NC_008187	Invertebrate iridescent virus 3	109287971	YP_654665.1	hypothetical protein MIV093L
OG_00006	NC_015780	Wiseana iridescent virus	339906090	YP_004732887.1	hypothetical protein WIV_gp104
OG_00006	NC_015780	Wiseana iridescent virus	339906105	YP_004732902.1	hypothetical protein WIV_gp119
OG_00006	NC_015780	Wiseana iridescent virus	339906130	YP_004732927.1	hypothetical protein WIV_gp144
OG_00006	NC_015780	Wiseana iridescent virus	339906132	YP_004732929.1	hypothetical protein WIV_gp146
OG_00006	NC_015780	Wiseana iridescent virus	339906170	YP_004732967.1	hypothetical protein WIV_gp184
OG_00006	NC_015780	Wiseana iridescent virus	339906012	YP_004732809.1	hypothetical protein WIV_gp026
OG_00006	NC_015780	Wiseana iridescent virus	339906021	YP_004732818.1	hypothetical protein WIV_gp035
OG_00006	NC_015780	Wiseana iridescent virus	339906032	YP_004732829.1	hypothetical protein WIV_gp046
OG_00006	NC_015780	Wiseana iridescent virus	339906040	YP_004732837.1	hypothetical protein WIV_gp054
OG_00006	NC_015780	Wiseana iridescent virus	339905992	YP_004732789.1	hypothetical protein WIV_gp006
OG_00006	NC_015780	Wiseana iridescent virus	339906058	YP_004732855.1	hypothetical protein WIV_gp072
OG_00006	NC_016072	Megavirus chiliensis	363540190	YP_004894949.1	mg898 gene product
OG_00006	NC_020104	Acanthamoeba polyphaga moumouvirus	441432013	YP_007354055.1	KilA N-domain protein
OG_00006	NC_020104	Acanthamoeba polyphaga moumouvirus	441432794	YP_007354836.1	hypothetical protein Moumou_00885
OG_00006	NC_020232	Megavirus lba	448826119	YP_007419050.1	putative KilA-N domain-containing protein
OG_00006	NC_020232	Megavirus lba	448825907	YP_007418838.1	putative KilA-N domain-containing protein
OG_00006	NC_021901	Invertebrate iridovirus 22	527333617	YP_008357401.1	hypothetical protein IIV22_103R
OG_00006	NC_021901	Invertebrate iridovirus 22	527333625	YP_008357409.1	hypothetical protein IIV22_111R
OG_00006	NC_021901	Invertebrate iridovirus 22	527333650	YP_008357434.1	hypothetical protein IIV22_136L
OG_00006	NC_021901	Invertebrate iridovirus 22	527333674	YP_008357458.1	hypothetical protein IIV22_160R
OG_00006	NC_021901	Invertebrate iridovirus 22	527333676	YP_008357460.1	hypothetical protein IIV22_162R
OG_00006	NC_021901	Invertebrate iridovirus 22	527333552	YP_008357336.1	hypothetical protein IIV22_038R
OG_00006	NC_021901	Invertebrate iridovirus 22	527333569	YP_008357353.1	hypothetical protein IIV22_055R
OG_00006	NC_023611	Invertebrate iridescent virus 30	589287801	YP_009010404.1	hypothetical protein IIV30_110R
OG_00006	NC_023611	Invertebrate iridescent virus 30	589287809	YP_009010412.1	hypothetical protein IIV30_118R
OG_00006	NC_023611	Invertebrate iridescent virus 30	589287833	YP_009010436.1	hypothetical protein IIV30_142L
OG_00006	NC_023611	Invertebrate iridescent virus 30	589287853	YP_009010456.1	hypothetical protein IIV30_162R
OG_00006	NC_023611	Invertebrate iridescent virus 30	589287860	YP_009010463.1	hypothetical protein IIV30_169R
OG_00006	NC_023611	Invertebrate iridescent virus 30	589287862	YP_009010465.1	hypothetical protein IIV30_171R
OG_00006	NC_023611	Invertebrate iridescent virus 30	589287867	YP_009010470.1	hypothetical protein IIV30_176R
OG_00006	NC_023611	Invertebrate iridescent virus 30	589287694	YP_009010297.1	hypothetical protein IIV30_003L
OG_00006	NC_023611	Invertebrate iridescent virus 30	589287728	YP_009010331.1	hypothetical protein IIV30_037R
OG_00006	NC_023611	Invertebrate iridescent virus 30	589287748	YP_009010351.1	hypothetical protein IIV30_057R
OG_00006	NC_023613	Invertebrate iridovirus 25	589287981	YP_009010645.1	hypothetical protein IIV25_112R
OG_00006	NC_023613	Invertebrate iridovirus 25	589287990	YP_009010654.1	hypothetical protein IIV25_121R
OG_00006	NC_023613	Invertebrate iridovirus 25	589288003	YP_009010667.1	hypothetical protein IIV25_134R
OG_00006	NC_023613	Invertebrate iridovirus 25	589288015	YP_009010679.1	hypothetical protein IIV25_146L
OG_00006	NC_023613	Invertebrate iridovirus 25	589288033	YP_009010697.1	hypothetical protein IIV25_164R
OG_00006	NC_023613	Invertebrate iridovirus 25	589288041	YP_009010705.1	hypothetical protein IIV25_172R
OG_00006	NC_023613	Invertebrate iridovirus 25	589287893	YP_009010557.1	hypothetical protein IIV25_024L
OG_00006	NC_023613	Invertebrate iridovirus 25	589287895	YP_009010559.1	hypothetical protein IIV25_026R
OG_00006	NC_023613	Invertebrate iridovirus 25	589287929	YP_009010593.1	hypothetical protein IIV25_060R
OG_00006	NC_023613	Invertebrate iridovirus 25	589287960	YP_009010624.1	hypothetical protein IIV25_091R
OG_00006	NC_023613	Invertebrate iridovirus 25	589287965	YP_009010629.1	hypothetical protein IIV25_096R
OG_00006	NC_023615	Invertebrate iridescent virus 22	589288156	YP_009010870.1	hypothetical protein IIV22A_109R
OG_00006	NC_023615	Invertebrate iridescent virus 22	589288164	YP_009010878.1	hypothetical protein IIV22A_117R
OG_00006	NC_023615	Invertebrate iridescent virus 22	589288177	YP_009010891.1	hypothetical protein IIV22A_130R
OG_00006	NC_023615	Invertebrate iridescent virus 22	589288187	YP_009010901.1	hypothetical protein IIV22A_140L
OG_00006	NC_023615	Invertebrate iridescent virus 22	589288214	YP_009010928.1	hypothetical protein IIV22A_167R
OG_00006	NC_023615	Invertebrate iridescent virus 22	589288216	YP_009010930.1	hypothetical protein IIV22A_169R
OG_00006	NC_023615	Invertebrate iridescent virus 22	589288086	YP_009010800.1	hypothetical protein IIV22A_039R
OG_00006	NC_023615	Invertebrate iridescent virus 22	589288103	YP_009010817.1	hypothetical protein IIV22A_056R
OG_00006	NC_023615	Invertebrate iridescent virus 22	589288140	YP_009010854.1	hypothetical protein IIV22A_093R
OG_00006	NC_023848	Anopheles minimus irodovirus	602259517	YP_009021204.1	hypothetical protein AMIV_132
OG_00006	NC_024451	Armadillidium vulgare iridescent virus	660515845	YP_009046804.1	hypothetical protein IIV31_190L
OG_00006	NC_024451	Armadillidium vulgare iridescent virus	660515744	YP_009046703.1	hypothetical protein IIV31_089R
OG_00007	NC_000852	Paramecium bursaria Chlorella virus 1	340025679	NP_048355.2	hypothetical protein
OG_00007	NC_001611	Variola virus	9627695	NP_042218.1	hypothetical protein VARVgp174
OG_00007	NC_002188	Fowlpox virus	9634832	NP_039125.1	Ankyrin repeat gene family protein
OG_00007	NC_002642	Yaba-like disease virus	12084994	NP_073396.1	11L protein
OG_00007	NC_002687	Ectocarpus siliculosus virus 1	13242489	NP_077502.1	EsV-1-17
OG_00007	NC_003310	Monkeypox virus Zaire-96-I-16	17975079	NP_536593.1	B5R
OG_00007	NC_003391	Camelpox virus	18640414	NP_570570.1	CMLV180
OG_00007	NC_003663	Cowpox virus	20178558	NP_619979.1	CPXV198 protein
OG_00007	NC_004105	Ectromelia virus	22164760	NP_671673.1	EVM154
OG_00007	NC_005179	Yaba monkey tumor virus	38229176	NP_938269.1	11L
OG_00007	NC_005309	Canarypox virus	40556081	NP_955166.1	CNPV143 ankyrin repeat protein
OG_00007	NC_005309	Canarypox virus	40555953	NP_955038.1	CNPV015 ankyrin repeat protein
OG_00007	NC_005309	Canarypox virus	40556161	NP_955246.1	CNPV223 ankyrin repeat protein
OG_00007	NC_005309	Canarypox virus	40556167	NP_955252.1	CNPV229 ankyrin repeat protein
OG_00007	NC_005309	Canarypox virus	40556257	NP_955342.1	CNPV319 ankyrin repeat protein
OG_00007	NC_005336	Orf virus	41057186	NP_957900.1	ORF123 ankyrin repeat protein
OG_00007	NC_005336	Orf virus	41057191	NP_957905.1	ORF128 ankyrin repeat protein
OG_00007	NC_005336	Orf virus	41057071	NP_957785.1	ORF008 ankyrin repeat protein
OG_00007	NC_005337	Bovine papular stomatitis virus	41057558	NP_958031.1	ORF123 ankyrin repeat protein
OG_00007	NC_005337	Bovine papular stomatitis virus	41057563	NP_958036.1	ORF128 ankyrin repeat protein
OG_00007	NC_005337	Bovine papular stomatitis virus	41057444	NP_957917.1	ORF008 ankyrin repeat protein
OG_00007	NC_006966	Deerpox virus W-848-83	62637398	YP_227396.1	Ankyrin repeat protein
OG_00007	NC_006967	Deerpox virus W-1170-84	211956293	YP_002302361.1	ankyrin repeat protein
OG_00007	NC_006998	Vaccinia virus	66275983	YP_233068.1	ankyrin-like protein
OG_00007	NC_008291	Taterapox virus	113195364	YP_717494.1	ankyrin-like protein
OG_00007	NC_008603	Paramecium bursaria Chlorella virus FR483	155370928	YP_001426462.1	hypothetical protein FR483_N830L
OG_00007	NC_009888	Tanapox virus	157939630	YP_001497002.1	ankyrin repeat protein
OG_00007	NC_009888	Tanapox virus	157939631	YP_001497003.1	ankyrin repeat protein
OG_00007	NC_009898	Paramecium bursaria Chlorella virus NY2A	157952322	YP_001497214.1	hypothetical protein NY2A_B018L
OG_00007	NC_009898	Paramecium bursaria Chlorella virus NY2A	157952328	YP_001497220.1	hypothetical protein NY2A_B024L
OG_00007	NC_009899	Paramecium bursaria Chlorella virus AR158	157953206	YP_001498097.1	hypothetical protein AR158_C015L
OG_00007	NC_009899	Paramecium bursaria Chlorella virus AR158	157953212	YP_001498103.1	hypothetical protein AR158_C021L
OG_00007	NC_013804	Pseudocowpox virus	289183886	YP_003457427.1	Ankyrin/F-box protein
OG_00007	NC_013804	Pseudocowpox virus	289183890	YP_003457431.1	Ankyrin/F-box protein
OG_00007	NC_013804	Pseudocowpox virus	289183769	YP_003457310.1	Ankyrin/F-box protein
OG_00007	NC_014649	Acanthamoeba polyphaga mimivirus	311977461	YP_003986581.1	putative ankyrin repeat protein
OG_00007	NC_014649	Acanthamoeba polyphaga mimivirus	311977464	YP_003986584.1	putative ankyrin repeat protein
OG_00007	NC_016072	Megavirus chiliensis	363539896	YP_004894157.1	mg106 gene product
OG_00007	NC_016072	Megavirus chiliensis	363540036	YP_004894553.1	mg502 gene product
OG_00007	NC_016072	Megavirus chiliensis	363540507	YP_004894903.1	mg852 gene product
OG_00007	NC_016072	Megavirus chiliensis	363539998	YP_004894904.1	mg853 gene product
OG_00007	NC_016072	Megavirus chiliensis	363540612	YP_004894977.1	mg926 gene product
OG_00007	NC_016924	Cotia virus SPAn232	377830044	YP_005296204.1	unnamed protein product
OG_00007	NC_016924	Cotia virus SPAn232	377830102	YP_005296350.1	unnamed protein product
OG_00007	NC_016924	Cotia virus SPAn232	377830104	YP_005296352.1	unnamed protein product
OG_00007	NC_016924	Cotia virus SPAn232	377830121	YP_005296369.1	unnamed protein product
OG_00007	NC_016924	Cotia virus SPAn232	377830124	YP_005296372.1	unnamed protein product
OG_00007	NC_016924	Cotia virus SPAn232	377830047	YP_005296207.1	unnamed protein product
OG_00007	NC_016924	Cotia virus SPAn232	377830030	YP_005296190.1	unnamed protein product
OG_00007	NC_016924	Cotia virus SPAn232	377830033	YP_005296193.1	unnamed protein product
OG_00007	NC_020104	Acanthamoeba polyphaga moumouvirus	441432676	YP_007354718.1	ankyrin repeat protein
OG_00007	NC_020104	Acanthamoeba polyphaga moumouvirus	441432679	YP_007354721.1	ankyrin repeat protein
OG_00007	NC_020104	Acanthamoeba polyphaga moumouvirus	441432692	YP_007354734.1	ankyrin repeat protein
OG_00007	NC_020104	Acanthamoeba polyphaga moumouvirus	441432713	YP_007354755.1	ankyrin repeat protein
OG_00007	NC_020232	Megavirus lba	448825468	YP_007418399.1	putative ankyrin repeat protein
OG_00007	NC_020232	Megavirus lba	448825044	YP_007417975.1	putative ankyrin repeat protein
OG_00007	NC_020232	Megavirus lba	448825853	YP_007418784.1	putative ankyrin repeat protein
OG_00007	NC_020232	Megavirus lba	448825854	YP_007418785.1	putative ankyrin repeat protein
OG_00007	NC_022098	Pandoravirus salinus	531036204	YP_008437840.1	ankyrin repeat
OG_00007	NC_022098	Pandoravirus salinus	531037197	YP_008438839.1	ankyrin repeat
OG_00007	NC_024446	Penguinpox virus	659488295	YP_009046157.1	ankyrin repeat protein
OG_00007	NC_024446	Penguinpox virus	659488297	YP_009046159.1	ankyrin repeat protein
OG_00007	NC_024446	Penguinpox virus	659488372	YP_009046234.1	ankyrin repeat protein
OG_00007	NC_024446	Penguinpox virus	659488377	YP_009046239.1	ankyrin repeat protein
OG_00007	NC_024446	Penguinpox virus	659488146	YP_009046008.1	ankyrin repeat protein
OG_00007	NC_024447	Pigeonpox virus	659488532	YP_009046393.1	ankyrin repeat protein
OG_00007	NC_024447	Pigeonpox virus	659488599	YP_009046460.1	ankyrin repeat protein
OG_00007	NC_024447	Pigeonpox virus	659488388	YP_009046249.1	ankyrin repeat protein
OG_00009	NC_016072	Megavirus chiliensis	363540455	YP_004895109.1	mg1058 gene product
OG_00009	NC_020104	Acanthamoeba polyphaga moumouvirus	441432597	YP_007354639.1	F-box and FNIP repeat-containing protein
OG_00009	NC_020104	Acanthamoeba polyphaga moumouvirus	441432728	YP_007354770.1	FNIP repeat-containing protein
OG_00009	NC_020104	Acanthamoeba polyphaga moumouvirus	441432759	YP_007354801.1	FNIP repeat-containing protein
OG_00009	NC_020232	Megavirus lba	448826075	YP_007419006.1	putative F-box and FNIP repeat-containing protein
OG_00009	NC_024697	Aureococcus anophagefferens virus	672550959	YP_009052455.1	hypothetical protein AaV_001
OG_00009	NC_024697	Aureococcus anophagefferens virus	672550960	YP_009052088.1	hypothetical protein AaV_010
OG_00009	NC_024697	Aureococcus anophagefferens virus	672550961	YP_009052089.1	hypothetical protein AaV_011
OG_00009	NC_024697	Aureococcus anophagefferens virus	672550962	YP_009052090.1	hypothetical protein AaV_012
OG_00009	NC_024697	Aureococcus anophagefferens virus	672550963	YP_009052091.1	hypothetical protein AaV_013
OG_00009	NC_024697	Aureococcus anophagefferens virus	672551007	YP_009052209.1	hypothetical protein AaV_133
OG_00009	NC_024697	Aureococcus anophagefferens virus	672550964	YP_009052092.1	hypothetical protein AaV_014
OG_00009	NC_024697	Aureococcus anophagefferens virus	672551004	YP_009052225.1	hypothetical protein AaV_149
OG_00009	NC_024697	Aureococcus anophagefferens virus	672550965	YP_009052093.1	hypothetical protein AaV_015
OG_00009	NC_024697	Aureococcus anophagefferens virus	672551003	YP_009052232.1	hypothetical protein AaV_157
OG_00009	NC_024697	Aureococcus anophagefferens virus	672550966	YP_009052094.1	hypothetical protein AaV_016
OG_00009	NC_024697	Aureococcus anophagefferens virus	672551005	YP_009052243.1	hypothetical protein AaV_169
OG_00009	NC_024697	Aureococcus anophagefferens virus	672550967	YP_009052095.1	hypothetical protein AaV_017
OG_00009	NC_024697	Aureococcus anophagefferens virus	672550968	YP_009052096.1	hypothetical protein AaV_018
OG_00009	NC_024697	Aureococcus anophagefferens virus	672550969	YP_009052097.1	hypothetical protein AaV_019
OG_00009	NC_024697	Aureococcus anophagefferens virus	672550990	YP_009052286.1	hypothetical protein AaV_212
OG_00009	NC_024697	Aureococcus anophagefferens virus	672550970	YP_009052099.1	hypothetical protein AaV_021
OG_00009	NC_024697	Aureococcus anophagefferens virus	672550991	YP_009052294.1	putative E3 ubiquitin ligase
OG_00009	NC_024697	Aureococcus anophagefferens virus	672550971	YP_009052100.1	hypothetical protein AaV_022
OG_00009	NC_024697	Aureococcus anophagefferens virus	672550972	YP_009052101.1	hypothetical protein AaV_023
OG_00009	NC_024697	Aureococcus anophagefferens virus	672550992	YP_009052338.1	hypothetical protein AaV_264
OG_00009	NC_024697	Aureococcus anophagefferens virus	672550993	YP_009052351.1	hypothetical protein AaV_277
OG_00009	NC_024697	Aureococcus anophagefferens virus	672550997	YP_009052106.1	hypothetical protein AaV_028
OG_00009	NC_024697	Aureococcus anophagefferens virus	672550998	YP_009052107.1	hypothetical protein AaV_029
OG_00009	NC_024697	Aureococcus anophagefferens virus	672550994	YP_009052383.1	hypothetical protein AaV_309
OG_00009	NC_024697	Aureococcus anophagefferens virus	672550995	YP_009052384.1	hypothetical protein AaV_310
OG_00009	NC_024697	Aureococcus anophagefferens virus	672550996	YP_009052399.1	hypothetical protein AaV_325
OG_00009	NC_024697	Aureococcus anophagefferens virus	672550973	YP_009052412.1	hypothetical protein AaV_343
OG_00009	NC_024697	Aureococcus anophagefferens virus	672550974	YP_009052417.1	hypothetical protein AaV_348
OG_00009	NC_024697	Aureococcus anophagefferens virus	672550975	YP_009052418.1	hypothetical protein AaV_349
OG_00009	NC_024697	Aureococcus anophagefferens virus	672550976	YP_009052419.1	hypothetical protein AaV_350
OG_00009	NC_024697	Aureococcus anophagefferens virus	672550977	YP_009052420.1	hypothetical protein AaV_351
OG_00009	NC_024697	Aureococcus anophagefferens virus	672550978	YP_009052421.1	hypothetical protein AaV_352
OG_00009	NC_024697	Aureococcus anophagefferens virus	672550979	YP_009052422.1	hypothetical protein AaV_353
OG_00009	NC_024697	Aureococcus anophagefferens virus	672550980	YP_009052423.1	hypothetical protein AaV_354
OG_00009	NC_024697	Aureococcus anophagefferens virus	672550981	YP_009052424.1	hypothetical protein AaV_355
OG_00009	NC_024697	Aureococcus anophagefferens virus	672550982	YP_009052425.1	hypothetical protein AaV_356
OG_00009	NC_024697	Aureococcus anophagefferens virus	672550983	YP_009052442.1	hypothetical protein AaV_374
OG_00009	NC_024697	Aureococcus anophagefferens virus	672550999	YP_009052450.1	hypothetical protein AaV_382
OG_00009	NC_024697	Aureococcus anophagefferens virus	672550984	YP_009052082.1	hypothetical protein AaV_004
OG_00009	NC_024697	Aureococcus anophagefferens virus	672551000	YP_009052125.1	hypothetical protein AaV_047
OG_00009	NC_024697	Aureococcus anophagefferens virus	672550985	YP_009052083.1	hypothetical protein AaV_005
OG_00009	NC_024697	Aureococcus anophagefferens virus	672551001	YP_009052130.1	hypothetical protein AaV_052
OG_00009	NC_024697	Aureococcus anophagefferens virus	672551002	YP_009052131.1	hypothetical protein AaV_053
OG_00009	NC_024697	Aureococcus anophagefferens virus	672550986	YP_009052084.1	hypothetical protein AaV_006
OG_00009	NC_024697	Aureococcus anophagefferens virus	672550987	YP_009052085.1	hypothetical protein AaV_007
OG_00009	NC_024697	Aureococcus anophagefferens virus	672551008	YP_009052150.1	hypothetical protein AaV_072
OG_00009	NC_024697	Aureococcus anophagefferens virus	672550988	YP_009052086.1	hypothetical protein AaV_008
OG_00009	NC_024697	Aureococcus anophagefferens virus	672551006	YP_009052164.1	hypothetical protein AaV_086
OG_00009	NC_024697	Aureococcus anophagefferens virus	672550989	YP_009052087.1	hypothetical protein AaV_009
OG_00010	KJ614390	Faustovirus	AIB51772.1_63
OG_00010	NC_000852	Paramecium bursaria Chlorella virus 1	9632159	NP_048985.1	hypothetical protein
OG_00010	NC_001611	Variola virus	9627579	NP_042102.1	hypothetical protein VARVgp058
OG_00010	NC_001659	African swine fever virus	9628153	NP_042739.1	ribonucleotide reductase large subunit
OG_00010	NC_001824	Lymphocystis disease virus 1	13358415	NP_078756.1	Ribonucleotide reductase large subunit
OG_00010	NC_002687	Ectocarpus siliculosus virus 1	13242650	NP_077665.1	EsV-1-180
OG_00010	NC_003038	Invertebrate iridescent virus 6	15078798	NP_149548.1	085L
OG_00010	NC_003310	Monkeypox virus Zaire-96-I-16	17974978	NP_536492.1	I4L
OG_00010	NC_003389	Swinepox virus	18640128	NP_570202.1	SPV042 ribonucleotide reductase large chain
OG_00010	NC_003391	Camelpox virus	18640305	NP_570461.1	CMLV071
OG_00010	NC_003663	Cowpox virus	20178449	NP_619870.1	CPXV083 protein
OG_00010	NC_004105	Ectromelia virus	22164662	NP_671575.1	EVM057
OG_00010	NC_005832	Ambystoma tigrinum virus	45686076	YP_003839.1	ribonucleoside-diphosphate reductase
OG_00010	NC_005902	Lymphocystis disease virus - isolate China	48843724	YP_025104.1	ribonucleotide reductase alpha subunit
OG_00010	NC_005946	Frog virus 3	49237335	YP_031616.1	ribonucleoside diphosphate reductase alpha subunit barrel domain
OG_00010	NC_006549	Singapore grouper iridovirus	56692701	YP_164159.1	ribonucleoside-diphosphate reductase alpha subunit
OG_00010	NC_006998	Vaccinia virus	66275870	YP_232955.1	ribonucleotide reductase large subunit
OG_00010	NC_007346	Emiliania huxleyi virus 86	73852902	YP_294186.1	putative ribonucleoside-diphosphate reductase protein
OG_00010	NC_008187	Invertebrate iridescent virus 3	109287943	YP_654637.1	hypothetical protein MIV065R
OG_00010	NC_008291	Taterapox virus	113195253	YP_717383.1	ribonucleotide reductase large subunit
OG_00010	NC_008603	Paramecium bursaria Chlorella virus FR483	155370864	YP_001426398.1	hypothetical protein FR483_N766L
OG_00010	NC_008724	Acanthocystis turfacea Chlorella virus 1	155371048	YP_001426582.1	hypothetical protein ATCV1_Z101L
OG_00010	NC_009898	Paramecium bursaria Chlorella virus NY2A	157953136	YP_001498028.1	hypothetical protein NY2A_B832R
OG_00010	NC_009899	Paramecium bursaria Chlorella virus AR158	157953938	YP_001498829.1	hypothetical protein AR158_C748R
OG_00010	NC_010191	Ostreococcus virus OsV5	163955126	YP_001648230.1	hypothetical protein OsV5_153r
OG_00010	NC_011183	Feldmannia species virus	197322445	YP_002154718.1	putative ribonucleotide reductase large subunit
OG_00010	NC_013288	Ostreococcus tauri virus 1	260666002	YP_003212956.1	hypothetical protein H665_p133
OG_00010	NC_013756	Marseillevirus marseillevirus	284504237	YP_003406952.1	ribonucleoside diphosphate reductase alpha subunit
OG_00010	NC_014637	Cafeteria roenbergensis virus BV-PW1	310831444	YP_003970087.1	putative ribonucleotide reductase large subunit precursor
OG_00010	NC_014649	Acanthamoeba polyphaga mimivirus	311977696	YP_003986816.1	ribonucleoside-diphosphate reductase large subunit
OG_00010	NC_014765	Bathycoccus sp. RCC1105 virus BpV1	313768128	YP_004061559.1	hypothetical protein BpV1_129c
OG_00010	NC_014767	Micromonas sp. RCC1109 virus MpV1	313768342	YP_004062022.1	hypothetical protein MpV1_139c
OG_00010	NC_014789	Ostreococcus tauri virus 2	314055218	YP_004063556.1	ribonucleoside-diphosphate reductase, alpha subunit
OG_00010	NC_015326	Lausannevirus	327409754	YP_004347174.1	ribonucleoside-diphosphate reductase large chain
OG_00010	NC_015780	Wiseana iridescent virus	339906057	YP_004732854.1	hypothetical protein WIV_gp071
OG_00010	NC_015960	Yoka poxvirus	345107240	YP_004821405.1	ribonucleotide reductase large subunit
OG_00010	NC_016072	Megavirus chiliensis	363540886	YP_004894644.1	mg593 gene product
OG_00010	NC_017940	European catfish virus	388260162	YP_006347690.1	ribonucleoside-diphosphate reductase
OG_00010	NC_020104	Acanthamoeba polyphaga moumouvirus	441432444	YP_007354486.1	ribonucleotide reductase large subunit
OG_00010	NC_020232	Megavirus lba	448825571	YP_007418502.1	ribonucleoside-diphosphate reductase large subunit
OG_00010	NC_020852	Ostreococcus lucimarinus virus OlV5	472341243	YP_007674762.1	ribonucleotide-diphosphate reductase subunit alpha
OG_00010	NC_020864	Micromonas pusilla virus 12T	472342660	YP_007676167.1	ribonucleoside diphosphate reductase
OG_00010	NC_021312	Phaeocystis globosa virus	508181927	YP_008052446.1	ribonucleoside-diphosphate reductase large subunit
OG_00010	NC_021858	Pandoravirus dulcis	526119919	YP_008319822.1	ribonucleotide-diphosphate reductase large chain
OG_00010	NC_021901	Invertebrate iridovirus 22	527333639	YP_008357423.1	ribonucleoside-diphosphate reductase large chain precursor
OG_00010	NC_022098	Pandoravirus salinus	531037332	YP_008438545.1	ribonucleotide-diphosphate reductase large chain
OG_00010	NC_023423	Pithovirus sibericum	585299451	YP_009001024.1	ribonucleoside-diphosphate reductase large subunit
OG_00010	NC_023611	Invertebrate iridescent virus 30	589287834	YP_009010437.1	ribonucleoside-diphosphate reductase large chain precursor
OG_00010	NC_023613	Invertebrate iridovirus 25	589288002	YP_009010666.1	ribonucleotide-diphosphate reductase subunit alpha
OG_00010	NC_023615	Invertebrate iridescent virus 22	589288188	YP_009010902.1	ribonucleoside-diphosphate reductase large chain precursor
OG_00010	NC_023848	Anopheles minimus irodovirus	602259436	YP_009021123.1	ribonucleotide reductase of class Ia (aerobic), alpha subunit
OG_00010	NC_024451	Armadillidium vulgare iridescent virus	660515752	YP_009046711.1	ribonucleotide-diphosphate reductase subunit alpha
OG_00010	NC_024697	Aureococcus anophagefferens virus	672551190	YP_009052186.1	putative ribonucleoside di phosphate reductase alpha subunit
OG_00010	NC_025412	Melbournevirus	701447318	YP_009094690.1	conserved ribonucleoside-diphosphate reductase large chain
OG_00010	NC_014766	Ostreococcus lucimarinus virus OlV1	313844113	YP_004061776.1	hypothetical protein OlV1_143
OG_00011	NC_002188	Fowlpox virus	9634794	NP_039087.1	N1R/p28 gene family protein
OG_00011	NC_002188	Fowlpox virus	9634829	NP_039122.1	N1R/p28 gene family protein
OG_00011	NC_002188	Fowlpox virus	9634833	NP_039126.1	N1R/p28 gene family protein
OG_00011	NC_002188	Fowlpox virus	9634745	NP_039038.1	N1R/p28 gene family protein
OG_00011	NC_002520	Amsacta moorei entomopoxvirus 'L'	9964424	NP_064892.1	hypothetical protein AMV110
OG_00011	NC_002520	Amsacta moorei entomopoxvirus 'L'	9964426	NP_064894.1	hypothetical protein AMV112
OG_00011	NC_002520	Amsacta moorei entomopoxvirus 'L'	9964338	NP_064806.1	hypothetical protein AMV024
OG_00011	NC_003038	Invertebrate iridescent virus 6	15079025	NP_149776.1	313L
OG_00011	NC_003038	Invertebrate iridescent virus 6	15079027	NP_149778.1	315L
OG_00011	NC_003038	Invertebrate iridescent virus 6	15078718	NP_149469.1	006L
OG_00011	NC_005309	Canarypox virus	40556041	NP_955126.1	CNPV103 N1R/p28-like protein
OG_00011	NC_005309	Canarypox virus	40556097	NP_955182.1	CNPV159 N1R/p28-like protein
OG_00011	NC_005309	Canarypox virus	40556098	NP_955183.1	CNPV160 N1R/p28-like protein
OG_00011	NC_005309	Canarypox virus	40556103	NP_955188.1	CNPV165 N1R/p28-like protein
OG_00011	NC_005309	Canarypox virus	40556106	NP_955191.1	CNPV168 N1R/p28-like protein
OG_00011	NC_005309	Canarypox virus	40556107	NP_955192.1	CNPV169 N1R/p28-like protein
OG_00011	NC_005309	Canarypox virus	40556145	NP_955230.1	CNPV207 N1R/p28-like protein
OG_00011	NC_005309	Canarypox virus	40556157	NP_955242.1	CNPV219 N1R/p28-like protein
OG_00011	NC_005309	Canarypox virus	40556165	NP_955250.1	CNPV227 N1R/p28-like protein
OG_00011	NC_005309	Canarypox virus	40556166	NP_955251.1	CNPV228 N1R/p28-like protein
OG_00011	NC_014649	Acanthamoeba polyphaga mimivirus	311977398	YP_003986517.1	putative Kila-N domain-containing protein
OG_00011	NC_014649	Acanthamoeba polyphaga mimivirus	311978316	YP_003987438.1	putative KilA-N domain-containing protein
OG_00011	NC_016072	Megavirus chiliensis	363540768	YP_004894177.1	mg126 gene product
OG_00011	NC_016072	Megavirus chiliensis	363540460	YP_004894080.1	mg29 gene product
OG_00011	NC_020104	Acanthamoeba polyphaga moumouvirus	441431951	YP_007353993.1	hypothetical protein Moumou_00009
OG_00011	NC_020232	Megavirus lba	448826022	YP_007418953.1	putative KilA-N domain-containing protein
OG_00011	NC_020232	Megavirus lba	448826081	YP_007419012.1	putative KilA-N domain-containing protein
OG_00011	NC_020232	Megavirus lba	448825067	YP_007417998.1	putative KilA-N domain-containing protein
OG_00011	NC_021246	Mythimna separata entomopoxvirus 'L'	506497879	YP_008003678.1	N1R/p28-like protein
OG_00011	NC_021246	Mythimna separata entomopoxvirus 'L'	506497880	YP_008003679.1	N1R/p28-like protein
OG_00011	NC_021246	Mythimna separata entomopoxvirus 'L'	506497922	YP_008003721.1	N1R/p28-like protein
OG_00011	NC_021246	Mythimna separata entomopoxvirus 'L'	506497954	YP_008003753.1	N1R/p28-like protein
OG_00011	NC_021246	Mythimna separata entomopoxvirus 'L'	506497955	YP_008003754.1	N1R/p28-like protein
OG_00011	NC_021246	Mythimna separata entomopoxvirus 'L'	506498020	YP_008003819.1	N1R/p28-like protein
OG_00011	NC_021246	Mythimna separata entomopoxvirus 'L'	506497723	YP_008003522.1	N1R/p28-like protein
OG_00011	NC_021246	Mythimna separata entomopoxvirus 'L'	506497776	YP_008003575.1	N1R/p28-like protein
OG_00011	NC_021246	Mythimna separata entomopoxvirus 'L'	506497777	YP_008003576.1	N1R/p28-like protein
OG_00011	NC_021247	Adoxophyes honmai entomopoxvirus 'L'	506498027	YP_008003824.1	N1R/p28-like protein
OG_00011	NC_021247	Adoxophyes honmai entomopoxvirus 'L'	506498273	YP_008004070.1	N1R/p28-like protein
OG_00011	NC_021247	Adoxophyes honmai entomopoxvirus 'L'	506498103	YP_008003900.1	N1R/p28-like protein
OG_00011	NC_021247	Adoxophyes honmai entomopoxvirus 'L'	506498104	YP_008003901.1	N1R/p28-like protein
OG_00011	NC_021248	Choristoneura biennis entomopoxvirus 'L'	506498384	YP_008004180.1	N1R/p28-like protein
OG_00011	NC_021248	Choristoneura biennis entomopoxvirus 'L'	506498385	YP_008004181.1	N1R/p28-like protein
OG_00011	NC_021248	Choristoneura biennis entomopoxvirus 'L'	506498387	YP_008004183.1	N1R/p28-like protein
OG_00011	NC_021248	Choristoneura biennis entomopoxvirus 'L'	506498389	YP_008004185.1	N1R/p28-like protein
OG_00011	NC_021248	Choristoneura biennis entomopoxvirus 'L'	506498390	YP_008004186.1	N1R/p28-like protein
OG_00011	NC_021248	Choristoneura biennis entomopoxvirus 'L'	506498391	YP_008004187.1	N1R/p28-like protein
OG_00011	NC_021248	Choristoneura biennis entomopoxvirus 'L'	506498392	YP_008004188.1	N1R/p28-like protein
OG_00011	NC_021248	Choristoneura biennis entomopoxvirus 'L'	506498393	YP_008004189.1	N1R/p28-like protein
OG_00011	NC_021248	Choristoneura biennis entomopoxvirus 'L'	506498396	YP_008004192.1	N1R/p28-like protein
OG_00011	NC_021248	Choristoneura biennis entomopoxvirus 'L'	506498328	YP_008004124.1	N1R/p28-like protein
OG_00011	NC_023426	Anomala cuprea entomopoxvirus	582973302	YP_009001676.1	KilA-N domain-containing protein
OG_00011	NC_023848	Anopheles minimus irodovirus	602259466	YP_009021153.1	hypothetical protein AMIV_076
OG_00011	NC_024446	Penguinpox virus	659488289	YP_009046151.1	N1R/p28 family protein
OG_00011	NC_024446	Penguinpox virus	659488296	YP_009046158.1	N1R/p28 family protein
OG_00011	NC_024446	Penguinpox virus	659488210	YP_009046072.1	N1R/p28 family protein
OG_00011	NC_024447	Pigeonpox virus	659488526	YP_009046387.1	N1R/p28 family protein
OG_00011	NC_024447	Pigeonpox virus	659488529	YP_009046390.1	N1R/p28 family protein
OG_00011	NC_024447	Pigeonpox virus	659488533	YP_009046394.1	N1R/p28 family protein
OG_00011	NC_024447	Pigeonpox virus	659488448	YP_009046309.1	N1R/p28 family protein
OG_00011	NC_024451	Armadillidium vulgare iridescent virus	660515712	YP_009046671.1	hypothetical protein IIV31_057L
OG_00012	NC_000852	Paramecium bursaria Chlorella virus 1	340025681	NP_048358.2	Capsid protein
OG_00012	NC_000852	Paramecium bursaria Chlorella virus 1	9631998	NP_048787.1	Major capsid protein
OG_00012	NC_001824	Lymphocystis disease virus 1	9695414	NP_044812.1	major capsid protein
OG_00012	NC_002687	Ectocarpus siliculosus virus 1	13242587	NP_077601.1	EsV-1-116
OG_00012	NC_003038	Invertebrate iridescent virus 6	15078986	NP_149737.1	274L
OG_00012	NC_003494	Infectious spleen and kidney necrosis virus	19881411	NP_612228.1	putative major capsid protein
OG_00012	NC_005832	Ambystoma tigrinum virus	45686022	YP_003785.1	major capsid protein
OG_00012	NC_005902	Lymphocystis disease virus - isolate China	48843722	YP_025102.1	major capsid protein
OG_00012	NC_005946	Frog virus 3	49237388	YP_031669.1	major capsid protein
OG_00012	NC_006549	Singapore grouper iridovirus	56692709	YP_164167.1	major capsid protein
OG_00012	NC_008187	Invertebrate iridescent virus 3	109287892	YP_654586.1	hypothetical protein MIV014L
OG_00012	NC_008361	Spodoptera frugiperda ascovirus 1a	115298543	YP_762396.1	50.9 kDa Major capsid protein
OG_00012	NC_008518	Trichoplusia ni ascovirus 2c	116326851	YP_803368.1	major capsid protein
OG_00012	NC_008518	Trichoplusia ni ascovirus 2c	116326831	YP_803375.1	major capsid protein
OG_00012	NC_008603	Paramecium bursaria Chlorella virus FR483	155370352	YP_001425886.1	hypothetical protein FR483_N254L
OG_00012	NC_008603	Paramecium bursaria Chlorella virus FR483	155370568	YP_001426102.1	hypothetical protein FR483_N470L
OG_00012	NC_008724	Acanthocystis turfacea Chlorella virus 1	155371227	YP_001426761.1	hypothetical protein ATCV1_Z280L
OG_00012	NC_009233	Heliothis virescens ascovirus 3e	134287212	YP_001110908.1	major capsid protein
OG_00012	NC_009898	Paramecium bursaria Chlorella virus NY2A	157952889	YP_001497781.1	hypothetical protein NY2A_B585L
OG_00012	NC_009898	Paramecium bursaria Chlorella virus NY2A	157952921	YP_001497813.1	hypothetical protein NY2A_B617L
OG_00012	NC_009899	Paramecium bursaria Chlorella virus AR158	157953722	YP_001498613.1	hypothetical protein AR158_C532L
OG_00012	NC_009899	Paramecium bursaria Chlorella virus AR158	157953748	YP_001498639.1	hypothetical protein AR158_C558L
OG_00012	NC_010191	Ostreococcus virus OsV5	163955162	YP_001648266.1	hypothetical protein OsV5_190f
OG_00012	NC_011183	Feldmannia species virus	197322408	YP_002154681.1	putative major capsid protein
OG_00012	NC_013288	Ostreococcus tauri virus 1	260666034	YP_003212988.1	hypothetical protein H665_p165
OG_00012	NC_013756	Marseillevirus marseillevirus	284504356	YP_003407071.1	major capsid protein
OG_00012	NC_014637	Cafeteria roenbergensis virus BV-PW1	310831332	YP_003969975.1	major capsid protein
OG_00012	NC_014649	Acanthamoeba polyphaga mimivirus	311977809	YP_003986929.1	capsid protein 1
OG_00012	NC_014649	Acanthamoeba polyphaga mimivirus	311977826	YP_003986946.1	probable capsid protein 2
OG_00012	NC_014649	Acanthamoeba polyphaga mimivirus	311977828	YP_003986948.1	probable capsid protein 4
OG_00012	NC_014765	Bathycoccus sp. RCC1105 virus BpV1	313768156	YP_004061587.1	hypothetical protein BpV1_157
OG_00012	NC_014767	Micromonas sp. RCC1109 virus MpV1	313768372	YP_004062052.1	hypothetical protein MpV1_169
OG_00012	NC_014789	Ostreococcus tauri virus 2	314055249	YP_004063587.1	major capsid protein
OG_00012	NC_015326	Lausannevirus	327409896	YP_004347316.1	major capsid protein
OG_00012	NC_015780	Wiseana iridescent virus	339905996	YP_004732793.1	hypothetical protein WIV_gp010
OG_00012	NC_016072	Megavirus chiliensis	363540810	YP_004894499.1	mg448 gene product
OG_00012	NC_016072	Megavirus chiliensis	363540775	YP_004894501.1	mg450 gene product
OG_00012	NC_016072	Megavirus chiliensis	363540260	YP_004894515.1	mg464 gene product
OG_00012	NC_017940	European catfish virus	388260085	YP_006347613.1	major capsid protein
OG_00012	NC_020104	Acanthamoeba polyphaga moumouvirus	441432304	YP_007354346.1	capsid protein
OG_00012	NC_020104	Acanthamoeba polyphaga moumouvirus	441432307	YP_007354349.1	capsid protein
OG_00012	NC_020232	Megavirus lba	448825406	YP_007418337.1	putative capsid protein 4
OG_00012	NC_020232	Megavirus lba	448825409	YP_007418340.1	putative capsid protein 2
OG_00012	NC_020232	Megavirus lba	448825427	YP_007418358.1	capsid protein 1
OG_00012	NC_020852	Ostreococcus lucimarinus virus OlV5	472341210	YP_007674729.1	hypothetical protein OLNG_00087
OG_00012	NC_020864	Micromonas pusilla virus 12T	472342626	YP_007676133.1	hypothetical protein MPVG_00065
OG_00012	NC_021312	Phaeocystis globosa virus	508181956	YP_008052475.1	major capsid protein MCP
OG_00012	NC_021901	Invertebrate iridovirus 22	527333585	YP_008357369.1	Major Capsid Protein
OG_00012	NC_023611	Invertebrate iridescent virus 30	589287767	YP_009010370.1	Major Capsid Protein
OG_00012	NC_023613	Invertebrate iridovirus 25	589287947	YP_009010611.1	Major Capsid Protein
OG_00012	NC_023615	Invertebrate iridescent virus 22	589288122	YP_009010836.1	Major Capsid Protein
OG_00012	NC_024451	Armadillidium vulgare iridescent virus	660515789	YP_009046748.1	Major capsid protein
OG_00012	NC_024697	Aureococcus anophagefferens virus	672551286	YP_009052321.1	putative capsid protein 2
OG_00012	NC_024697	Aureococcus anophagefferens virus	672551186	YP_009052173.1	putative capsid protein
OG_00012	NC_025412	Melbournevirus	701447434	YP_009094806.1	conserved major capsid protein
OG_00012	NC_014766	Ostreococcus lucimarinus virus OlV1	313844136	YP_004061799.1	hypothetical protein OlV1_167
OG_00013	NC_000852	Paramecium bursaria Chlorella virus 1	340025835	NP_048749.2	hypothetical protein
OG_00013	NC_001824	Lymphocystis disease virus 1	13358448	NP_078656.1	Virion assembly protein, NTPase
OG_00013	NC_002687	Ectocarpus siliculosus virus 1	13242498	NP_077511.1	EsV-1-26
OG_00013	NC_003038	Invertebrate iridescent virus 6	15078788	NP_149538.1	075L
OG_00013	NC_003494	Infectious spleen and kidney necrosis virus	19881528	NP_612345.1	putative adenosine triphosphatase
OG_00013	NC_005832	Ambystoma tigrinum virus	45686095	YP_003858.1	ATPase
OG_00013	NC_005902	Lymphocystis disease virus - isolate China	51870067	YP_073620.1	hypothetical protein LDVICp114
OG_00013	NC_005946	Frog virus 3	49237312	YP_031593.1	AAA-ATPase
OG_00013	NC_006549	Singapore grouper iridovirus	56692771	YP_164229.1	ATPase
OG_00013	NC_007346	Emiliania huxleyi virus 86	73852542	YP_293826.1	putative DNA-binding protein
OG_00013	NC_008187	Invertebrate iridescent virus 3	109287966	YP_654660.1	hypothetical protein MIV088R
OG_00013	NC_008361	Spodoptera frugiperda ascovirus 1a	115298612	YP_762465.1	44.8 kDa ATPase
OG_00013	NC_008518	Trichoplusia ni ascovirus 2c	116326781	YP_803318.1	hypothetical protein TNAV2c_gp095
OG_00013	NC_008603	Paramecium bursaria Chlorella virus FR483	155370687	YP_001426221.1	hypothetical protein FR483_N589L
OG_00013	NC_008724	Acanthocystis turfacea Chlorella virus 1	155371384	YP_001426918.1	hypothetical protein ATCV1_Z437R
OG_00013	NC_009233	Heliothis virescens ascovirus 3e	134287264	YP_001110960.1	ATPase
OG_00013	NC_009898	Paramecium bursaria Chlorella virus NY2A	157952840	YP_001497732.1	hypothetical protein NY2A_B536R
OG_00013	NC_009899	Paramecium bursaria Chlorella virus AR158	157953669	YP_001498560.1	hypothetical protein AR158_C479R
OG_00013	NC_010191	Ostreococcus virus OsV5	163955071	YP_001648175.1	hypothetical protein OsV5_098r
OG_00013	NC_011183	Feldmannia species virus	197322436	YP_002154709.1	putative VV A32 ATPase
OG_00013	NC_013288	Ostreococcus tauri virus 1	260665961	YP_003212915.1	hypothetical protein H665_p092
OG_00013	NC_013756	Marseillevirus marseillevirus	284504185	YP_003406900.1	A32-like packaging ATPase
OG_00013	NC_014637	Cafeteria roenbergensis virus BV-PW1	310831328	YP_003969971.1	putative VV A32-like packaging ATPase
OG_00013	NC_014649	Acanthamoeba polyphaga mimivirus	311977822	YP_003986942.1	VV A32 virion packaging ATPase
OG_00013	NC_014765	Bathycoccus sp. RCC1105 virus BpV1	313768078	YP_004061509.1	hypothetical protein BpV1_079c
OG_00013	NC_014767	Micromonas sp. RCC1109 virus MpV1	313768295	YP_004061975.1	hypothetical protein MpV1_092c
OG_00013	NC_014789	Ostreococcus tauri virus 2	314055179	YP_004063517.1	VV A32 virion packaging ATPase
OG_00013	NC_015326	Lausannevirus	327409704	YP_004347124.1	putative A32-like packaging ATPase
OG_00013	NC_015780	Wiseana iridescent virus	339906066	YP_004732863.1	hypothetical protein WIV_gp080
OG_00013	NC_016072	Megavirus chiliensis	363539780	YP_004894504.1	mg453 gene product
OG_00013	NC_017940	European catfish virus	388260186	YP_006347714.1	putative A32-like virion packaging ATPase
OG_00013	NC_020104	Acanthamoeba polyphaga moumouvirus	441432310	YP_007354352.1	A32-like packaging ATPase
OG_00013	NC_020232	Megavirus lba	448825412	YP_007418343.1	virion packaging ATPase
OG_00013	NC_020852	Ostreococcus lucimarinus virus OlV5	472341287	YP_007674806.1	ATPase
OG_00013	NC_020864	Micromonas pusilla virus 12T	472342694	YP_007676201.1	hypothetical protein MPVG_00136
OG_00013	NC_021312	Phaeocystis globosa virus	508181864	YP_008052383.1	VV A32-like packaging ATPase
OG_00013	NC_021312	Phaeocystis globosa virus	508181865	YP_008052384.1	VV A32-like packaging ATPase
OG_00013	NC_021858	Pandoravirus dulcis	526119975	YP_008319878.1	VV A32-like virion packaging ATPase
OG_00013	NC_021858	Pandoravirus dulcis	526119111	YP_008319014.1	vv a32-like virion packaging ATPase
OG_00013	NC_021901	Invertebrate iridovirus 22	527333645	YP_008357429.1	ATPase 3
OG_00013	NC_022098	Pandoravirus salinus	531036974	YP_008438616.1	VV A32-like virion packaging ATPase
OG_00013	NC_022098	Pandoravirus salinus	531037319	YP_008436942.1	VV A32-like virion packaging ATPase
OG_00013	NC_023611	Invertebrate iridescent virus 30	589287827	YP_009010430.1	ATPase 3
OG_00013	NC_023613	Invertebrate iridovirus 25	589288009	YP_009010673.1	ATPase 3
OG_00013	NC_023615	Invertebrate iridescent virus 22	589288182	YP_009010896.1	ATPase 3
OG_00013	NC_023848	Anopheles minimus irodovirus	602259457	YP_009021144.1	ATpase 3
OG_00013	NC_024451	Armadillidium vulgare iridescent virus	660515755	YP_009046714.1	ATPase 3
OG_00013	NC_024697	Aureococcus anophagefferens virus	672551239	YP_009052240.1	putative A32 virion packaging ATPase
OG_00013	NC_025412	Melbournevirus	701447270	YP_009094642.1	conserved putative A32-like packaging ATPase
OG_00013	NC_014766	Ostreococcus lucimarinus virus OlV1	313844065	YP_004061728.1	hypothetical protein OlV1_095c
OG_00014	KJ614390	Faustovirus	AIB52014.1_305
OG_00014	NC_000852	Paramecium bursaria Chlorella virus 1	340025735	NP_048532.2	hypothetical protein
OG_00014	NC_001659	African swine fever virus	9628197	NP_042783.1	DNA polymerase
OG_00014	NC_001824	Lymphocystis disease virus 1	13358408	NP_078724.1	DNA polymerase family B
OG_00014	NC_002687	Ectocarpus siliculosus virus 1	13242564	NP_077578.1	EsV-1-93
OG_00014	NC_003038	Invertebrate iridescent virus 6	15078750	NP_149500.1	037L
OG_00014	NC_003494	Infectious spleen and kidney necrosis virus	19881424	NP_612241.1	putative DNA polymerase
OG_00014	NC_005832	Ambystoma tigrinum virus	45686054	YP_003817.1	DNA polymerase
OG_00014	NC_005902	Lymphocystis disease virus - isolate China	51870153	YP_073706.1	DNA polymerase elongation subunit family B
OG_00014	NC_005946	Frog virus 3	49237358	YP_031639.1	DNA polymerase-like protein
OG_00014	NC_006549	Singapore grouper iridovirus	56692765	YP_164223.1	DNA polymerase
OG_00014	NC_007346	Emiliania huxleyi virus 86	73852500	YP_293784.1	putative DNA polymerase delta catalytic subunit
OG_00014	NC_008187	Invertebrate iridescent virus 3	109287998	YP_654692.1	hypothetical protein MIV120R
OG_00014	NC_008361	Spodoptera frugiperda ascovirus 1a	115298503	YP_762356.1	125.8 kDa Delta DNA Polymerase
OG_00014	NC_008518	Trichoplusia ni ascovirus 2c	116326850	YP_803224.1	DNA polymerase
OG_00014	NC_008603	Paramecium bursaria Chlorella virus FR483	155370121	YP_001425655.1	hypothetical protein FR483_N023L
OG_00014	NC_008724	Acanthocystis turfacea Chlorella virus 1	155371745	YP_001427279.1	hypothetical protein ATCV1_Z798L
OG_00014	NC_009233	Heliothis virescens ascovirus 3e	134287157	YP_001110854.1	DNA polymerase
OG_00014	NC_009898	Paramecium bursaria Chlorella virus NY2A	157952553	YP_001497445.1	hypothetical protein NY2A_B249R
OG_00014	NC_009899	Paramecium bursaria Chlorella virus AR158	157953421	YP_001498312.1	hypothetical protein AR158_C230-34R
OG_00014	NC_010191	Ostreococcus virus OsV5	163955212	YP_001648316.1	hypothetical protein OsV5_240f
OG_00014	NC_011183	Feldmannia species virus	197322442	YP_002154715.1	putative DNA-dependent DNA polymerase
OG_00014	NC_013288	Ostreococcus tauri virus 1	260666077	YP_003213031.1	hypothetical protein H665_p208
OG_00014	NC_014637	Cafeteria roenbergensis virus BV-PW1	310831487	YP_003970130.1	putative DNA-dependent DNA polymerase family B precursor
OG_00014	NC_014649	Acanthamoeba polyphaga mimivirus	311977705	YP_003986825.1	DNA polymerase
OG_00014	NC_014765	Bathycoccus sp. RCC1105 virus BpV1	313768183	YP_004061614.1	hypothetical protein BpV1_184
OG_00014	NC_014767	Micromonas sp. RCC1109 virus MpV1	313768423	YP_004062103.1	hypothetical protein MpV1_220
OG_00014	NC_014789	Ostreococcus tauri virus 2	314055302	YP_004063640.1	DNA polymerase
OG_00014	NC_015326	Lausannevirus	327409888	YP_004347308.1	DNA polymerase delta catalytic subunit
OG_00014	NC_015780	Wiseana iridescent virus	339906103	YP_004732900.1	hypothetical protein WIV_gp117
OG_00014	NC_016072	Megavirus chiliensis	363540521	YP_004894633.1	mg582 gene product
OG_00014	NC_017940	European catfish virus	388260125	YP_006347653.1	DNA polymerase
OG_00014	NC_020104	Acanthamoeba polyphaga moumouvirus	441432434	YP_007354476.1	DNA polymerase type B with an intein Hint (Hedgehog/Intein) domain
OG_00014	NC_020104	Acanthamoeba polyphaga moumouvirus	441432435	YP_007354477.1	DNA polymerase type B
OG_00014	NC_020232	Megavirus lba	448825558	YP_007418489.1	intein-containing DNA polymerase
OG_00014	NC_020864	Micromonas pusilla virus 12T	472342778	YP_007676285.1	DNA polymerase
OG_00014	NC_021312	Phaeocystis globosa virus	508182047	YP_008052566.1	DNA polymerase
OG_00014	NC_021858	Pandoravirus dulcis	526119093	YP_008318996.1	b-family DNA polymerase
OG_00014	NC_021901	Invertebrate iridovirus 22	527333515	YP_008357299.1	d DNA polymerase (B family)
OG_00014	NC_021924	Choristoneura rosaceana alphabaculovirus	529153398	YP_008378438.1	DNA polymerase
OG_00014	NC_022098	Pandoravirus salinus	531037318	YP_008436920.1	B-family DNA polymerase
OG_00014	NC_023423	Pithovirus sibericum	585299378	YP_009000951.1	DNA polymerase delta catalytic subunit
OG_00014	NC_023611	Invertebrate iridescent virus 30	589287692	YP_009010295.1	delta DNA polymerase (B family)
OG_00014	NC_023613	Invertebrate iridovirus 25	589287870	YP_009010534.1	delta DNA polymerase (B family)
OG_00014	NC_023615	Invertebrate iridescent virus 22	589288048	YP_009010762.1	DNA polymerase (B family)
OG_00014	NC_023848	Anopheles minimus irodovirus	602259441	YP_009021128.1	archaeal DNA polymerase I
OG_00014	NC_024451	Armadillidium vulgare iridescent virus	660515656	YP_009046615.1	delta DNA polymerase (B family)
OG_00014	NC_024697	Aureococcus anophagefferens virus	672551009	YP_009052217.1	putative B family DNA polymerase
OG_00014	NC_025412	Melbournevirus	701447420	YP_009094792.1	conserved DNA polymerase delta catalytic subunit
OG_00014	NC_014766	Ostreococcus lucimarinus virus OlV1	313844188	YP_004061851.1	hypothetical protein OlV1_219
OG_00015	KJ614390	Faustovirus	AIB51867.1_158
OG_00015	NC_000852	Paramecium bursaria Chlorella virus 1	9632061	NP_048850.1	hypothetical protein
OG_00015	NC_001659	African swine fever virus	9628188	NP_042774.1	pB385R
OG_00015	NC_001824	Lymphocystis disease virus 1	13358445	NP_078747.1	Putative replication factor and/or DNA binding/packing protein
OG_00015	NC_002687	Ectocarpus siliculosus virus 1	13242572	NP_077586.1	EsV-1-101
OG_00015	NC_003038	Invertebrate iridescent virus 6	15078994	NP_149745.1	282R
OG_00015	NC_003494	Infectious spleen and kidney necrosis virus	19881466	NP_612283.1	ORF061L
OG_00015	NC_005832	Ambystoma tigrinum virus	45686103	YP_003866.1	putative replication factor
OG_00015	NC_005902	Lymphocystis disease virus - isolate China	51870132	YP_073685.1	hypothetical protein LDVICp180
OG_00015	NC_005946	Frog virus 3	49237298	YP_031579.1	putative replicating factor
OG_00015	NC_006549	Singapore grouper iridovirus	56692753	YP_164211.1	putative replication factor
OG_00015	NC_007346	Emiliania huxleyi virus 86	73852877	YP_294161.1	hypothetical protein EhV403
OG_00015	NC_008187	Invertebrate iridescent virus 3	109287957	YP_654651.1	hypothetical protein MIV079L
OG_00015	NC_008361	Spodoptera frugiperda ascovirus 1a	115298531	YP_762384.1	45.4 DNA replication factor
OG_00015	NC_008361	Spodoptera frugiperda ascovirus 1a	115298567	YP_762420.1	37.7 kDa
OG_00015	NC_008518	Trichoplusia ni ascovirus 2c	116326799	YP_803336.1	hypothetical protein TNAV2c_gp113
OG_00015	NC_008518	Trichoplusia ni ascovirus 2c	116326703	YP_803240.1	hypothetical protein TNAV2c_gp017
OG_00015	NC_008603	Paramecium bursaria Chlorella virus FR483	155370712	YP_001426246.1	hypothetical protein FR483_N614R
OG_00015	NC_008724	Acanthocystis turfacea Chlorella virus 1	155371271	YP_001426805.1	hypothetical protein ATCV1_Z324R
OG_00015	NC_009233	Heliothis virescens ascovirus 3e	134287189	YP_001110885.1	hypothetical protein HVAV3e_gp032
OG_00015	NC_009233	Heliothis virescens ascovirus 3e	134287234	YP_001110930.1	hypothetical protein HVAV3e_gp077
OG_00015	NC_009898	Paramecium bursaria Chlorella virus NY2A	157952967	YP_001497859.1	hypothetical protein NY2A_B663R
OG_00015	NC_009899	Paramecium bursaria Chlorella virus AR158	157953787	YP_001498678.1	hypothetical protein AR158_C597R
OG_00015	NC_010191	Ostreococcus virus OsV5	163955090	YP_001648194.1	hypothetical protein OsV5_117f
OG_00015	NC_011183	Feldmannia species virus	197322377	YP_002154650.1	hypothetical protein FeldSpV_gp028
OG_00015	NC_013288	Ostreococcus tauri virus 1	260665978	YP_003212932.1	hypothetical protein H665_p109
OG_00015	NC_013756	Marseillevirus marseillevirus	284504354	YP_003407069.1	transcription factor A2-like protein
OG_00015	NC_014637	Cafeteria roenbergensis virus BV-PW1	310831331	YP_003969974.1	putative transcription factor VLTF3
OG_00015	NC_014649	Acanthamoeba polyphaga mimivirus	311977813	YP_003986933.1	putative transcription factor
OG_00015	NC_014765	Bathycoccus sp. RCC1105 virus BpV1	313768096	YP_004061527.1	hypothetical protein BpV1_097
OG_00015	NC_014767	Micromonas sp. RCC1109 virus MpV1	313768312	YP_004061992.1	hypothetical protein MpV1_109
OG_00015	NC_014789	Ostreococcus tauri virus 2	314055197	YP_004063535.1	hypothetical protein OtV2_102
OG_00015	NC_015326	Lausannevirus	327409895	YP_004347315.1	putative transcription factor A2-like protein
OG_00015	NC_015780	Wiseana iridescent virus	339906061	YP_004732858.1	hypothetical protein WIV_gp075
OG_00015	NC_016072	Megavirus chiliensis	363540453	YP_004894513.1	mg462 gene product
OG_00015	NC_017940	European catfish virus	388260198	YP_006347726.1	putative replication factor
OG_00015	NC_020104	Acanthamoeba polyphaga moumouvirus	441432318	YP_007354360.1	poxvirus late transcription factor VLTF3-like protein
OG_00015	NC_020232	Megavirus lba	448825422	YP_007418353.1	putative transcription factor
OG_00015	NC_020852	Ostreococcus lucimarinus virus OlV5	472341267	YP_007674786.1	hypothetical protein OLNG_00144
OG_00015	NC_020864	Micromonas pusilla virus 12T	472342677	YP_007676184.1	hypothetical protein MPVG_00118
OG_00015	NC_021312	Phaeocystis globosa virus	508181957	YP_008052476.1	late transcription factor VLTF3
OG_00015	NC_021858	Pandoravirus dulcis	526119118	YP_008319021.1	vltf3-like transcription factor
OG_00015	NC_021901	Invertebrate iridovirus 22	527333642	YP_008357426.1	DNA binding/packing protein
OG_00015	NC_022098	Pandoravirus salinus	531035320	YP_008436949.1	VLTF3-like transcription factor
OG_00015	NC_023423	Pithovirus sibericum	585299701	YP_009001274.1	Pox-VLTF3-like transcription factor
OG_00015	NC_023611	Invertebrate iridescent virus 30	589287830	YP_009010433.1	DNA binding/packing protein
OG_00015	NC_023613	Invertebrate iridovirus 25	589288006	YP_009010670.1	DNA binding/packing protein
OG_00015	NC_023615	Invertebrate iridescent virus 22	589288185	YP_009010899.1	DNA binding/packing protein
OG_00015	NC_023848	Anopheles minimus irodovirus	602259469	YP_009021156.1	DNA binding/packing protein
OG_00015	NC_024451	Armadillidium vulgare iridescent virus	660515856	YP_009046815.1	DNA binding/packing protein
OG_00015	NC_024697	Aureococcus anophagefferens virus	672551197	YP_009052430.1	putative VLTF-3-like transcription factor
OG_00015	NC_025412	Melbournevirus	701447432	YP_009094804.1	conserved putative transcription factor A2-like protein
OG_00015	NC_014766	Ostreococcus lucimarinus virus OlV1	313844083	YP_004061746.1	hypothetical protein OlV1_113
OG_00016	NC_000852	Paramecium bursaria Chlorella virus 1	9632032	NP_048821.1	hypothetical protein
OG_00016	NC_001659	African swine fever virus	9628181	NP_042767.1	pB119L
OG_00016	NC_001824	Lymphocystis disease virus 1	13358481	NP_078699.1	Thiol oxidoreductase
OG_00016	NC_002687	Ectocarpus siliculosus virus 1	13242631	NP_077646.1	EsV-1-161
OG_00016	NC_003038	Invertebrate iridescent virus 6	15079059	NP_149810.1	347L
OG_00016	NC_003494	Infectious spleen and kidney necrosis virus	19881448	NP_612265.1	ORF043L
OG_00016	NC_005832	Ambystoma tigrinum virus	45686024	YP_003787.1	thiol oxidoreductase
OG_00016	NC_005902	Lymphocystis disease virus - isolate China	51870094	YP_073647.1	Ervl/Alr family protein
OG_00016	NC_005946	Frog virus 3	49237386	YP_031667.1	putative Evrl-air-augmenter of liver regeneration
OG_00016	NC_006549	Singapore grouper iridovirus	56692707	YP_164165.1	thiol oxidoreductase
OG_00016	NC_007346	Emiliania huxleyi virus 86	73852597	YP_293881.1	ERV1/ALR family protein
OG_00016	NC_008187	Invertebrate iridescent virus 3	109287974	YP_654668.1	hypothetical protein MIV096R
OG_00016	NC_008361	Spodoptera frugiperda ascovirus 1a	115298563	YP_762416.1	25.3 kDa Evrl/Alr thiol oxidase
OG_00016	NC_008518	Trichoplusia ni ascovirus 2c	116326804	YP_803341.1	hypothetical protein TNAV2c_gp118
OG_00016	NC_008603	Paramecium bursaria Chlorella virus FR483	155370766	YP_001426300.1	hypothetical protein FR483_N668R
OG_00016	NC_008724	Acanthocystis turfacea Chlorella virus 1	155371008	YP_001426542.1	hypothetical protein ATCV1_Z061R
OG_00016	NC_009233	Heliothis virescens ascovirus 3e	134287230	YP_001110926.1	hypothetical protein HVAV3e_gp073
OG_00016	NC_009898	Paramecium bursaria Chlorella virus NY2A	157952934	YP_001497826.1	hypothetical protein NY2A_B630R
OG_00016	NC_009899	Paramecium bursaria Chlorella virus AR158	157953760	YP_001498651.1	hypothetical protein AR158_C570R
OG_00016	NC_011183	Feldmannia species virus	197322406	YP_002154679.1	putative thiol oxidoreductase
OG_00016	NC_013756	Marseillevirus marseillevirus	284504329	YP_003407044.1	disulfide oxidoreductase
OG_00016	NC_014637	Cafeteria roenbergensis virus BV-PW1	310831132	YP_003969775.1	putative Erv-family thiol oxidoreductase
OG_00016	NC_014637	Cafeteria roenbergensis virus BV-PW1	310831434	YP_003970077.1	putative Erv-family thiol oxidoreductase
OG_00016	NC_014649	Acanthamoeba polyphaga mimivirus	311977753	YP_003986873.1	probable FAD-linked sulfhydryl oxidase
OG_00016	NC_014649	Acanthamoeba polyphaga mimivirus	311977992	YP_003987112.1	probable FAD-linked sulfhydryl oxidase
OG_00016	NC_015326	Lausannevirus	327409868	YP_004347288.1	disulfide oxidoreductase
OG_00016	NC_015780	Wiseana iridescent virus	339906121	YP_004732918.1	hypothetical protein WIV_gp135
OG_00016	NC_016072	Megavirus chiliensis	363540773	YP_004894579.1	mg528 gene product
OG_00016	NC_016072	Megavirus chiliensis	363539804	YP_004894765.1	mg714 gene product
OG_00016	NC_017940	European catfish virus	388260087	YP_006347615.1	thiol oxidoreductase
OG_00016	NC_020104	Acanthamoeba polyphaga moumouvirus	441432384	YP_007354426.1	Erv1 / Alr family protein
OG_00016	NC_020104	Acanthamoeba polyphaga moumouvirus	441432550	YP_007354592.1	Thiol oxidoreductase E10R
OG_00016	NC_020232	Megavirus lba	448825499	YP_007418430.1	putative FAD-linked sulfhydryl oxidase
OG_00016	NC_020232	Megavirus lba	448825706	YP_007418637.1	putative FAD-linked sulfhydryl oxidase
OG_00016	NC_021312	Phaeocystis globosa virus	508181919	YP_008052438.1	Erv family thiol oxidoreductase
OG_00016	NC_021312	Phaeocystis globosa virus	508181824	YP_008052343.1	hypothetical protein PGCG_00024
OG_00016	NC_021312	Phaeocystis globosa virus	508182041	YP_008052560.1	FAD-linked sulfhydryloxidase
OG_00016	NC_021858	Pandoravirus dulcis	526119249	YP_008319152.1	erv-family thiol oxidoreductase
OG_00016	NC_021901	Invertebrate iridovirus 22	527333530	YP_008357314.1	Ervl/Alr family protein
OG_00016	NC_022098	Pandoravirus salinus	531035506	YP_008437137.1	ERV-family thiol oxidoreductase
OG_00016	NC_023423	Pithovirus sibericum	585299795	YP_009001368.1	disulfide oxidoreductase
OG_00016	NC_023611	Invertebrate iridescent virus 30	589287706	YP_009010309.1	Ervl/Alr family protein
OG_00016	NC_023613	Invertebrate iridovirus 25	589287885	YP_009010549.1	Ervl/Alr family protein
OG_00016	NC_023615	Invertebrate iridescent virus 22	589288064	YP_009010778.1	Ervl/Alr family protein
OG_00016	NC_023848	Anopheles minimus irodovirus	602259423	YP_009021110.1	hypothetical protein AMIV_029
OG_00016	NC_024451	Armadillidium vulgare iridescent virus	660515685	YP_009046644.1	Ervl/Alr family protein
OG_00016	NC_024697	Aureococcus anophagefferens virus	672551267	YP_009052364.1	putative ERV/ALR sulphydryl oxidase
OG_00016	NC_025412	Melbournevirus	701447407	YP_009094779.1	conserved disulfide oxidoreductase
OG_00017	NC_000852	Paramecium bursaria Chlorella virus 1	9631873	NP_048659.1	Protein phosphatase
OG_00017	NC_001132	Myxoma virus	9633705	NP_051783.1	m69L
OG_00017	NC_001266	Rabbit fibroma virus	9633878	NP_051958.1	gp069L
OG_00017	NC_001611	Variola virus	9627605	NP_042128.1	hypothetical protein VARVgp084
OG_00017	NC_001731	Molluscum contagiosum virus subtype 1	9629014	NP_044033.1	MC082L
OG_00017	NC_002188	Fowlpox virus	9634808	NP_039101.1	Protein-tyrosine phosphatase
OG_00017	NC_002520	Amsacta moorei entomopoxvirus 'L'	9964392	NP_064860.1	protein tyrosine phosphatase
OG_00017	NC_002642	Yaba-like disease virus	12085055	NP_073457.1	72L protein
OG_00017	NC_003027	Lumpy skin disease virus NI-2490	15150511	NP_150506.1	LSDV072 putative protein-tyrosine phosphatase
OG_00017	NC_003038	Invertebrate iridescent virus 6	15078836	NP_149586.1	123R
OG_00017	NC_003310	Monkeypox virus Zaire-96-I-16	17975004	NP_536518.1	H1L
OG_00017	NC_003389	Swinepox virus	18640155	NP_570229.1	SPV069 putative protein tyrosine phosphatase
OG_00017	NC_003391	Camelpox virus	18640331	NP_570487.1	CMLV097
OG_00017	NC_003663	Cowpox virus	20178474	NP_619895.1	CPXV110 protein
OG_00017	NC_004002	Sheeppox virus	21492525	NP_659644.1	Protein phosphatase, virus assembly
OG_00017	NC_004003	Goatpox virus Pellor	148912949	YP_001293263.1	hypothetical protein GTPV_gp068
OG_00017	NC_004105	Ectromelia virus	22164688	NP_671601.1	EVM083
OG_00017	NC_005179	Yaba monkey tumor virus	38229234	NP_938327.1	72L
OG_00017	NC_005309	Canarypox virus	40556121	NP_955206.1	CNPV183 putative protein-tyrosine phosphatase, virus assembly
OG_00017	NC_005336	Orf virus	41057120	NP_957834.1	ORF057 putative protein-tyrosine phosphatase
OG_00017	NC_005337	Bovine papular stomatitis virus	41057493	NP_957966.1	ORF057 protein phosphatase
OG_00017	NC_006966	Deerpox virus W-848-83	62637458	YP_227456.1	Protein-tyrosine kinase (assembly)
OG_00017	NC_006967	Deerpox virus W-1170-84	211956352	YP_002302421.1	protein-tyrosine kinase
OG_00017	NC_006998	Vaccinia virus	66275896	YP_232981.1	tyr/ser protein phosphatase
OG_00017	NC_008030	Nile crocodilepox virus	115531766	YP_784291.1	tyrosine/serine protein posphatase
OG_00017	NC_008291	Taterapox virus	113195278	YP_717408.1	tyr/ser protein phosphatase
OG_00017	NC_008603	Paramecium bursaria Chlorella virus FR483	155370416	YP_001425950.1	hypothetical protein FR483_N318L
OG_00017	NC_008724	Acanthocystis turfacea Chlorella virus 1	155371166	YP_001426700.1	hypothetical protein ATCV1_Z219L
OG_00017	NC_009888	Tanapox virus	157939695	YP_001497067.1	dual specificity Ser/Thr and Tyr phosphatase
OG_00017	NC_009898	Paramecium bursaria Chlorella virus NY2A	157952734	YP_001497626.1	hypothetical protein NY2A_B430L
OG_00017	NC_009899	Paramecium bursaria Chlorella virus AR158	157953568	YP_001498459.1	hypothetical protein AR158_C378L
OG_00017	NC_013804	Pseudocowpox virus	289183821	YP_003457362.1	tyrosine phosphatase
OG_00017	NC_014649	Acanthamoeba polyphaga mimivirus	311978019	YP_003987139.1	putative tyrosine-protein phosphatase
OG_00017	NC_015326	Lausannevirus	327409621	YP_004347041.1	dual specificity protein phosphatase
OG_00017	NC_015780	Wiseana iridescent virus	339906158	YP_004732955.1	hypothetical protein WIV_gp172
OG_00017	NC_015960	Yoka poxvirus	345107267	YP_004821432.1	tyr/ser protein phosphatase
OG_00017	NC_016072	Megavirus chiliensis	363540082	YP_004894401.1	mg350 gene product
OG_00017	NC_016072	Megavirus chiliensis	363540139	YP_004894799.1	mg748 gene product
OG_00017	NC_016924	Cotia virus SPAn232	377829979	YP_005296276.1	unnamed protein product
OG_00017	NC_020104	Acanthamoeba polyphaga moumouvirus	441432212	YP_007354254.1	Protein tyrosine phosphatase
OG_00017	NC_020104	Acanthamoeba polyphaga moumouvirus	441432576	YP_007354618.1	Dual specificity S/Y phosphatase
OG_00017	NC_020232	Megavirus lba	448825300	YP_007418231.1	dual specificity phosphatase
OG_00017	NC_020232	Megavirus lba	448825740	YP_007418671.1	putative tyrosine-protein phosphatase
OG_00017	NC_021246	Mythimna separata entomopoxvirus 'L'	506497816	YP_008003615.1	protein tyrosine phosphatase 2
OG_00017	NC_021247	Adoxophyes honmai entomopoxvirus 'L'	506498096	YP_008003893.1	protein tyrosine phosphatase 2
OG_00017	NC_021248	Choristoneura biennis entomopoxvirus 'L'	506498408	YP_008004204.1	protein tyrosine phosphatase 2
OG_00017	NC_021858	Pandoravirus dulcis	526119473	YP_008319376.1	dual specificity phosphatase
OG_00017	NC_021858	Pandoravirus dulcis	526119490	YP_008319393.1	dual specificity phosphatase
OG_00017	NC_021901	Invertebrate iridovirus 22	527333559	YP_008357343.1	Putative dual specificity phosphatase 13
OG_00017	NC_021924	Choristoneura rosaceana alphabaculovirus	529153457	YP_008378497.1	protein tyrosine phosphatase 2
OG_00017	NC_022098	Pandoravirus salinus	531035947	YP_008437581.1	dual specificity phosphatase
OG_00017	NC_022098	Pandoravirus salinus	531035967	YP_008437602.1	dual specificity phosphatase
OG_00017	NC_022563	Squirrelpox virus	571797991	YP_008658490.1	tyrosine kinase/phosphatase
OG_00017	NC_023611	Invertebrate iridescent virus 30	589287736	YP_009010339.1	Putative dual specificity phosphatase 13
OG_00017	NC_023613	Invertebrate iridovirus 25	589287918	YP_009010582.1	Dual specificity protein phosphatase 3
OG_00017	NC_023615	Invertebrate iridescent virus 22	589288093	YP_009010807.1	Putative dual specificity phosphatase 13
OG_00017	NC_023848	Anopheles minimus irodovirus	602259476	YP_009021163.1	hypothetical protein AMIV_086
OG_00017	NC_024446	Penguinpox virus	659488270	YP_009046132.1	protein tyrosine phosphatase
OG_00017	NC_024447	Pigeonpox virus	659488508	YP_009046369.1	protein tyrosine phosphatase
OG_00017	NC_024451	Armadillidium vulgare iridescent virus	660515801	YP_009046760.1	Dual specificity phosphatases
OG_00017	NC_025412	Melbournevirus	701447238	YP_009094610.1	conserved dual specificity protein phosphatase
OG_00018	NC_000852	Paramecium bursaria Chlorella virus 1	9631816	NP_048597.1	Protein kinase
OG_00018	NC_000852	Paramecium bursaria Chlorella virus 1	9631857	NP_048643.1	Protein kinase
OG_00018	NC_001132	Myxoma virus	9633782	NP_051860.1	m147R
OG_00018	NC_001266	Rabbit fibroma virus	9633952	NP_052032.1	gp147R
OG_00018	NC_001659	African swine fever virus	9628227	NP_042813.1	serine protein kinase
OG_00018	NC_002188	Fowlpox virus	9634873	NP_039166.1	Tyrosine protein kinase
OG_00018	NC_002687	Ectocarpus siliculosus virus 1	13242582	NP_077596.1	EsV-1-111
OG_00018	NC_003027	Lumpy skin disease virus NI-2490	15150582	NP_150577.1	LSDV143 tyrosine protein kinase-like protein
OG_00018	NC_003389	Swinepox virus	18640226	NP_570300.1	SPV140 tyrosine protein kinase-like protein
OG_00018	NC_004002	Sheeppox virus	21492593	NP_659713.1	Tyrosine protein kinase-like protein
OG_00018	NC_004003	Goatpox virus Pellor	148913020	YP_001293334.1	hypothetical protein GTPV_gp136
OG_00018	NC_005309	Canarypox virus	40556212	NP_955297.1	CNPV274 putative tyrosine protein kinase
OG_00018	NC_006966	Deerpox virus W-848-83	62637535	YP_227533.1	Tyrosine protein kinase-like protein
OG_00018	NC_006967	Deerpox virus W-1170-84	211956429	YP_002302499.1	tyrosine protein kinase-like protein
OG_00018	NC_007346	Emiliania huxleyi virus 86	73852925	YP_294209.1	putative protein kinase
OG_00018	NC_008603	Paramecium bursaria Chlorella virus FR483	155370321	YP_001425855.1	hypothetical protein FR483_N223L
OG_00018	NC_008603	Paramecium bursaria Chlorella virus FR483	155370882	YP_001426416.1	hypothetical protein FR483_N784R
OG_00018	NC_008724	Acanthocystis turfacea Chlorella virus 1	155371552	YP_001427086.1	hypothetical protein ATCV1_Z605R
OG_00018	NC_008724	Acanthocystis turfacea Chlorella virus 1	155371556	YP_001427090.1	hypothetical protein ATCV1_Z609R
OG_00018	NC_009898	Paramecium bursaria Chlorella virus NY2A	157952635	YP_001497527.1	hypothetical protein NY2A_B331R
OG_00018	NC_009898	Paramecium bursaria Chlorella virus NY2A	157952692	YP_001497584.1	hypothetical protein NY2A_B388L
OG_00018	NC_009899	Paramecium bursaria Chlorella virus AR158	157953490	YP_001498381.1	hypothetical protein AR158_C300R
OG_00018	NC_009899	Paramecium bursaria Chlorella virus AR158	157953527	YP_001498418.1	hypothetical protein AR158_C337L
OG_00018	NC_011183	Feldmannia species virus	197322402	YP_002154675.1	putative serine/threonine protein kinase
OG_00018	NC_013756	Marseillevirus marseillevirus	284504154	YP_003406869.1	serine/threonine protein kinase
OG_00018	NC_013756	Marseillevirus marseillevirus	284504221	YP_003406936.1	serine/threonine protein kinase
OG_00018	NC_014649	Acanthamoeba polyphaga mimivirus	311977821	YP_003986941.1	putative serine/threonine-protein kinase
OG_00018	NC_014649	Acanthamoeba polyphaga mimivirus	311977911	YP_003987031.1	putative serine threonine-protein kinase
OG_00018	NC_014649	Acanthamoeba polyphaga mimivirus	311978230	YP_003987350.1	putative serine/threonine-protein kinase/receptor
OG_00018	NC_014649	Acanthamoeba polyphaga mimivirus	311978238	YP_003987358.1	putative serine/threonine-protein kinase/receptor
OG_00018	NC_014649	Acanthamoeba polyphaga mimivirus	311978244	YP_003987364.1	putative serine/threonine-protein kinase/receptor
OG_00018	NC_015326	Lausannevirus	327409745	YP_004347165.1	serine/threonine-protein kinase
OG_00018	NC_015326	Lausannevirus	327409623	YP_004347043.1	serine/threonine-protein kinase
OG_00018	NC_016072	Megavirus chiliensis	363540000	YP_004895060.1	mg1009 gene product
OG_00018	NC_016072	Megavirus chiliensis	363539862	YP_004894505.1	mg454 gene product
OG_00018	NC_016072	Megavirus chiliensis	363540283	YP_004894687.1	mg636 gene product
OG_00018	NC_016072	Megavirus chiliensis	363540277	YP_004894915.1	mg864 gene product
OG_00018	NC_016924	Cotia virus SPAn232	377830097	YP_005296345.1	unnamed protein product
OG_00018	NC_020104	Acanthamoeba polyphaga moumouvirus	441432480	YP_007354522.1	Serine/Threonine kinase
OG_00018	NC_020104	Acanthamoeba polyphaga moumouvirus	441432699	YP_007354741.1	Protein Tyrosine Kinase (PTK) family protein
OG_00018	NC_020232	Megavirus lba	448826028	YP_007418959.1	putative serine/threonine-protein kinase/receptor
OG_00018	NC_020232	Megavirus lba	448825413	YP_007418344.1	putative serine/threonine-protein kinase
OG_00018	NC_020232	Megavirus lba	448825623	YP_007418554.1	putative serine threonine-protein kinase
OG_00018	NC_020232	Megavirus lba	448825866	YP_007418797.1	putative serine/threonine-protein kinase/receptor
OG_00018	NC_021858	Pandoravirus dulcis	526119700	YP_008319603.1	serine/threonine kinase
OG_00018	NC_021858	Pandoravirus dulcis	526120081	YP_008319984.1	ser/thr kinase
OG_00018	NC_021858	Pandoravirus dulcis	526119559	YP_008319462.1	ser/thr kinase
OG_00018	NC_022098	Pandoravirus salinus	531037326	YP_008437707.1	Ser/thr kinase
OG_00018	NC_022098	Pandoravirus salinus	531036104	YP_008437740.1	serine/threonine kinase
OG_00018	NC_023423	Pithovirus sibericum	585299415	YP_009000988.1	Ser/Thr protein kinase
OG_00018	NC_024446	Penguinpox virus	659488338	YP_009046200.1	tyrosine protein kinase
OG_00018	NC_024447	Pigeonpox virus	659488571	YP_009046432.1	tyrosine protein kinase
OG_00018	NC_024451	Armadillidium vulgare iridescent virus	660515779	YP_009046738.1	Ser/Thr-like protein kinase lyk4
OG_00018	NC_024451	Armadillidium vulgare iridescent virus	660515782	YP_009046741.1	pim-1 oncogene
OG_00018	NC_024451	Armadillidium vulgare iridescent virus	660515788	YP_009046747.1	Ser/Thr-like protein kinase lyk4
OG_00018	NC_025412	Melbournevirus	701447236	YP_009094608.1	conserved serine/threonine protein kinase
OG_00018	NC_025412	Melbournevirus	701447303	YP_009094675.1	conserved serine/threonine protein kinase
OG_00019	NC_001132	Myxoma virus	9633697	NP_051775.1	m61R
OG_00019	NC_001266	Rabbit fibroma virus	9633870	NP_051950.1	gp061R
OG_00019	NC_001611	Variola virus	9627600	NP_042123.1	hypothetical protein VARVgp079
OG_00019	NC_001659	African swine fever virus	9628158	NP_042744.1	thymidine kinase
OG_00019	NC_002188	Fowlpox virus	9634756	NP_039049.1	Thymidine kinase
OG_00019	NC_002520	Amsacta moorei entomopoxvirus 'L'	9964330	NP_064798.1	thymidine kinase
OG_00019	NC_002642	Yaba-like disease virus	12085049	NP_073451.1	66R protein
OG_00019	NC_003027	Lumpy skin disease virus NI-2490	15150505	NP_150500.1	LSDV066 thymidine kinase
OG_00019	NC_003310	Monkeypox virus Zaire-96-I-16	17974999	NP_536513.1	L2R
OG_00019	NC_003389	Swinepox virus	18640149	NP_570223.1	SPV063 thymidine kinase
OG_00019	NC_003391	Camelpox virus	18640326	NP_570482.1	CMLV092
OG_00019	NC_003663	Cowpox virus	20178469	NP_619890.1	CPXV105 protein
OG_00019	NC_004002	Sheeppox virus	21492519	NP_659638.1	Thymidine kinase
OG_00019	NC_004003	Goatpox virus Pellor	148912943	YP_001293257.1	hypothetical protein GTPV_gp062
OG_00019	NC_004105	Ectromelia virus	22164683	NP_671596.1	EVM078
OG_00019	NC_005179	Yaba monkey tumor virus	38229228	NP_938321.1	66R
OG_00019	NC_005309	Canarypox virus	40556051	NP_955136.1	CNPV113 thymidine kinase
OG_00019	NC_006966	Deerpox virus W-848-83	62637452	YP_227450.1	Thymidine kinase
OG_00019	NC_006967	Deerpox virus W-1170-84	211956346	YP_002302415.1	thymidine kinase
OG_00019	NC_006998	Vaccinia virus	66275891	YP_232976.1	thymidine kinase
OG_00019	NC_008291	Taterapox virus	113195274	YP_717404.1	thymidine kinase
OG_00019	NC_009888	Tanapox virus	157939689	YP_001497061.1	thymidine kinase
OG_00019	NC_010191	Ostreococcus virus OsV5	163955199	YP_001648303.1	hypothetical protein OsV5_227r
OG_00019	NC_013288	Ostreococcus tauri virus 1	260666065	YP_003213019.1	hypothetical protein H665_p196
OG_00019	NC_013756	Marseillevirus marseillevirus	284504261	YP_003406976.1	thymidine kinase
OG_00019	NC_014637	Cafeteria roenbergensis virus BV-PW1	310831150	YP_003969793.1	putative thymidine kinase
OG_00019	NC_014649	Acanthamoeba polyphaga mimivirus	311977636	YP_003986756.1	thymidine kinase
OG_00019	NC_014765	Bathycoccus sp. RCC1105 virus BpV1	313768180	YP_004061611.1	hypothetical protein BpV1_181c
OG_00019	NC_014767	Micromonas sp. RCC1109 virus MpV1	313768402	YP_004062082.1	hypothetical protein MpV1_199c
OG_00019	NC_014789	Ostreococcus tauri virus 2	314055283	YP_004063621.1	thymidine kinase
OG_00019	NC_015326	Lausannevirus	327409783	YP_004347203.1	thymidine kinase
OG_00019	NC_015960	Yoka poxvirus	345107262	YP_004821427.1	thymidine kinase
OG_00019	NC_016072	Megavirus chiliensis	363540105	YP_004894407.1	mg356 gene product
OG_00019	NC_016924	Cotia virus SPAn232	377830073	YP_005296270.1	unnamed protein product
OG_00019	NC_020232	Megavirus lba	448825307	YP_007418238.1	thymidine kinase
OG_00019	NC_020852	Ostreococcus lucimarinus virus OlV5	472341178	YP_007674697.1	thymidine kinase
OG_00019	NC_020864	Micromonas pusilla virus 12T	472342742	YP_007676249.1	thymidine kinase
OG_00019	NC_021246	Mythimna separata entomopoxvirus 'L'	506497753	YP_008003552.1	thymidine kinase
OG_00019	NC_021247	Adoxophyes honmai entomopoxvirus 'L'	506498048	YP_008003845.1	thymidine kinase
OG_00019	NC_021248	Choristoneura biennis entomopoxvirus 'L'	506498318	YP_008004114.1	thymidine kinase
OG_00019	NC_021312	Phaeocystis globosa virus	508182076	YP_008052595.1	thymidine kinase
OG_00019	NC_022563	Squirrelpox virus	571797965	YP_008658464.1	thymidine kinase
OG_00019	NC_023426	Anomala cuprea entomopoxvirus	582973309	YP_009001683.1	thymidine kinase
OG_00019	NC_024446	Penguinpox virus	659488220	YP_009046082.1	thymidine kinase
OG_00019	NC_024447	Pigeonpox virus	659488458	YP_009046319.1	thymidine kinase
OG_00019	NC_025412	Melbournevirus	701447341	YP_009094713.1	conserved thymidine kinase
OG_00019	NC_014766	Ostreococcus lucimarinus virus OlV1	313844169	YP_004061832.1	hypothetical protein OlV1_200c
OG_00020	NC_001132	Myxoma virus	9633770	NP_051848.1	m134R
OG_00020	NC_001266	Rabbit fibroma virus	9633944	NP_052023.1	gp134R
OG_00020	NC_001611	Variola virus	9627715	NP_042238.1	hypothetical protein VARVgp194
OG_00020	NC_001731	Molluscum contagiosum virus subtype 1	9628967	NP_043986.1	MC035R
OG_00020	NC_002188	Fowlpox virus	9634769	NP_039062.1	variola B22R gene family protein
OG_00020	NC_002188	Fowlpox virus	9634777	NP_039070.1	variola B22R gene family protein
OG_00020	NC_002188	Fowlpox virus	9634792	NP_039085.1	variola B22R gene family protein
OG_00020	NC_002188	Fowlpox virus	9634793	NP_039086.1	variola B22R gene family protein
OG_00020	NC_002188	Fowlpox virus	9634767	NP_039060.1	variola B22R gene family protein
OG_00020	NC_002188	Fowlpox virus	9634768	NP_039061.1	variola B22R gene family protein
OG_00020	NC_002642	Yaba-like disease virus	12085118	NP_073520.1	135R protein
OG_00020	NC_003027	Lumpy skin disease virus NI-2490	15150573	NP_150568.1	LSDV134 variola virus B22R-like protein
OG_00020	NC_003310	Monkeypox virus Zaire-96-I-16	17975095	NP_536609.1	B21R
OG_00020	NC_003389	Swinepox virus	18640217	NP_570291.1	SPV131 VAR B22R homologue
OG_00020	NC_003391	Camelpox virus	18640441	NP_570597.1	B22R-like protein
OG_00020	NC_003663	Cowpox virus	20178578	NP_619999.1	CPXV219 protein
OG_00020	NC_004002	Sheeppox virus	21492585	NP_659705.1	VARV B22R homologue
OG_00020	NC_004003	Goatpox virus Pellor	148913011	YP_001293325.1	hypothetical protein GTPV_gp128
OG_00020	NC_004105	Ectromelia virus	22164604	NP_671688.1	C15R
OG_00020	NC_005179	Yaba monkey tumor virus	38229295	NP_938388.1	135R
OG_00020	NC_005309	Canarypox virus	40556062	NP_955147.1	CNPV124 variola B22R-like protein
OG_00020	NC_005309	Canarypox virus	40556063	NP_955148.1	CNPV125 variola B22R-like protein
OG_00020	NC_005309	Canarypox virus	40556064	NP_955149.1	CNPV126 variola B22R-like protein
OG_00020	NC_005309	Canarypox virus	40556072	NP_955157.1	CNPV134 variola B22R-like protein
OG_00020	NC_005309	Canarypox virus	40556092	NP_955177.1	CNPV154 variola B22R-like protein
OG_00020	NC_005309	Canarypox virus	40556093	NP_955178.1	CNPV155 variola B22R-like protein
OG_00020	NC_006966	Deerpox virus W-848-83	62637523	YP_227521.1	Variola virus B22R-like protein
OG_00020	NC_006967	Deerpox virus W-1170-84	211956417	YP_002302486.1	B22R-like protein
OG_00020	NC_008030	Nile crocodilepox virus	115531704	YP_784230.1	B22R-like protein
OG_00020	NC_008030	Nile crocodilepox virus	115531705	YP_784231.1	B22R-like protein
OG_00020	NC_008030	Nile crocodilepox virus	115531707	YP_784232.1	B22R-like protein
OG_00020	NC_008291	Taterapox virus	113195396	YP_717526.1	hypothetical protein TATV_DAH68_219
OG_00020	NC_009888	Tanapox virus	157939759	YP_001497131.1	VARV B22R-like protein
OG_00020	NC_015960	Yoka poxvirus	345107192	YP_004821357.1	surface glycoprotein
OG_00020	NC_016924	Cotia virus SPAn232	377830103	YP_005296351.1	unnamed protein product
OG_00020	NC_024446	Penguinpox virus	659488242	YP_009046104.1	B22R family protein
OG_00020	NC_024446	Penguinpox virus	659488255	YP_009046117.1	B22R family protein
OG_00020	NC_024446	Penguinpox virus	659488232	YP_009046094.1	B22R family protein
OG_00020	NC_024446	Penguinpox virus	659488233	YP_009046095.1	B22R family protein
OG_00020	NC_024446	Penguinpox virus	659488234	YP_009046096.1	B22R family protein
OG_00020	NC_024447	Pigeonpox virus	659488470	YP_009046331.1	B22R family protein
OG_00020	NC_024447	Pigeonpox virus	659488471	YP_009046332.1	B22R family protein
OG_00020	NC_024447	Pigeonpox virus	659488472	YP_009046333.1	B22R family protein
OG_00020	NC_024447	Pigeonpox virus	659488480	YP_009046341.1	B22R family protein
OG_00021	KJ614390	Faustovirus	AIB52088.1_379
OG_00021	NC_000852	Paramecium bursaria Chlorella virus 1	9631722	NP_048501.1	hypothetical protein
OG_00021	NC_001659	African swine fever virus	9628229	NP_042815.1	helicase
OG_00021	NC_002687	Ectocarpus siliculosus virus 1	13242538	NP_077551.1	EsV-1-66
OG_00021	NC_003038	Invertebrate iridescent virus 6	15078874	NP_149624.1	161L
OG_00021	NC_005832	Ambystoma tigrinum virus	45686060	YP_003823.1	helicase
OG_00021	NC_005946	Frog virus 3	49237352	YP_031633.1	helicase-like protein
OG_00021	NC_006549	Singapore grouper iridovirus	56692789	YP_164247.1	helicase
OG_00021	NC_008187	Invertebrate iridescent virus 3	109287987	YP_654681.1	hypothetical protein MIV109L
OG_00021	NC_008603	Paramecium bursaria Chlorella virus FR483	155370304	YP_001425838.1	hypothetical protein FR483_N206R
OG_00021	NC_008724	Acanthocystis turfacea Chlorella virus 1	155371590	YP_001427124.1	hypothetical protein ATCV1_Z643L
OG_00021	NC_009898	Paramecium bursaria Chlorella virus NY2A	157952507	YP_001497399.1	hypothetical protein NY2A_B203R
OG_00021	NC_009899	Paramecium bursaria Chlorella virus AR158	157953382	YP_001498273.1	hypothetical protein AR158_C191R
OG_00021	NC_010191	Ostreococcus virus OsV5	163955040	YP_001648144.1	hypothetical protein OsV5_067f
OG_00021	NC_013288	Ostreococcus tauri virus 1	260665934	YP_003212888.1	hypothetical protein H665_p064
OG_00021	NC_013756	Marseillevirus marseillevirus	284504291	YP_003407006.1	superfamily II helicase
OG_00021	NC_014637	Cafeteria roenbergensis virus BV-PW1	310831306	YP_003969949.1	putative VV A18-like helicase
OG_00021	NC_014649	Acanthamoeba polyphaga mimivirus	311977780	YP_003986900.1	putative ATP-dependent RNA helicase
OG_00021	NC_014765	Bathycoccus sp. RCC1105 virus BpV1	313768049	YP_004061480.1	hypothetical protein BpV1_050
OG_00021	NC_014767	Micromonas sp. RCC1109 virus MpV1	313768267	YP_004061947.1	hypothetical protein MpV1_064
OG_00021	NC_014789	Ostreococcus tauri virus 2	314055151	YP_004063489.1	VV A18 helicase
OG_00021	NC_015326	Lausannevirus	327409823	YP_004347243.1	putative superfamily II helicase
OG_00021	NC_015780	Wiseana iridescent virus	339906133	YP_004732930.1	hypothetical protein WIV_gp147
OG_00021	NC_016072	Megavirus chiliensis	363539991	YP_004894548.1	mg497 gene product
OG_00021	NC_017940	European catfish virus	388260135	YP_006347663.1	helicase
OG_00021	NC_020104	Acanthamoeba polyphaga moumouvirus	441432353	YP_007354395.1	putative ATP-dependent RNA helicase
OG_00021	NC_020232	Megavirus lba	448825460	YP_007418391.1	putative ATP-dependent RNA helicase
OG_00021	NC_020852	Ostreococcus lucimarinus virus OlV5	472341316	YP_007674835.1	hypothetical protein OLNG_00196
OG_00021	NC_020864	Micromonas pusilla virus 12T	472342611	YP_007676118.1	hypothetical protein MPVG_00050
OG_00021	NC_021312	Phaeocystis globosa virus	508181989	YP_008052508.1	VV A18-like intein-containing helicase
OG_00021	NC_021858	Pandoravirus dulcis	526119081	YP_008318984.1	VV A18 helicase
OG_00021	NC_021901	Invertebrate iridovirus 22	527333538	YP_008357322.1	Putative helicase
OG_00021	NC_022098	Pandoravirus salinus	531035282	YP_008436909.1	VV A18 helicase
OG_00021	NC_023423	Pithovirus sibericum	585299749	YP_009001322.1	VV A18-like helicase
OG_00021	NC_023611	Invertebrate iridescent virus 30	589287714	YP_009010317.1	Putative helicase
OG_00021	NC_023613	Invertebrate iridovirus 25	589287896	YP_009010560.1	putative helicase
OG_00021	NC_023615	Invertebrate iridescent virus 22	589288072	YP_009010786.1	Putative helicase
OG_00021	NC_023848	Anopheles minimus irodovirus	602259452	YP_009021139.1	type III restriction enzyme, res subunit:DEAD/DEAH box helicase, N- terminal
OG_00021	NC_024451	Armadillidium vulgare iridescent virus	660515710	YP_009046669.1	putative helicase
OG_00021	NC_024697	Aureococcus anophagefferens virus	672551198	YP_009052206.1	putative VV_A18-like helicase
OG_00021	NC_025412	Melbournevirus	701447371	YP_009094743.1	conserved putative superfamily II helicase
OG_00021	NC_014766	Ostreococcus lucimarinus virus OlV1	313844037	YP_004061700.1	hypothetical protein OlV1_067
OG_00022	KJ614390	Faustovirus	AIB52083.1_374
OG_00022	NC_000852	Paramecium bursaria Chlorella virus 1	9631693	NP_048472.1	hypothetical protein
OG_00022	NC_001659	African swine fever virus	9628245	NP_042831.1	transcription factor SII homolog
OG_00022	NC_001824	Lymphocystis disease virus 1	13358507	NP_078754.1	Transcription factor SII homolog
OG_00022	NC_003038	Invertebrate iridescent virus 6	15079061	NP_149812.1	349L
OG_00022	NC_003494	Infectious spleen and kidney necrosis virus	19881434	NP_612251.1	ORF029L
OG_00022	NC_005832	Ambystoma tigrinum virus	45686032	YP_003795.1	transcription elongation factor-SII
OG_00022	NC_005902	Lymphocystis disease virus - isolate China	51870068	YP_073621.1	DNA-directed RNA polymerase subunit M
OG_00022	NC_005946	Frog virus 3	49237379	YP_031660.1	transcription elongation factor SII
OG_00022	NC_006549	Singapore grouper iridovirus	56692722	YP_164180.1	transcription elongation factor TFIIS
OG_00022	NC_007346	Emiliania huxleyi virus 86	146393742	YP_293859.2	transcription factor S-II (TFIIS) family protein
OG_00022	NC_008187	Invertebrate iridescent virus 3	109287933	YP_654627.1	hypothetical protein MIV055R
OG_00022	NC_008518	Trichoplusia ni ascovirus 2c	116326785	YP_803322.1	hypothetical protein TNAV2c_gp099
OG_00022	NC_008603	Paramecium bursaria Chlorella virus FR483	155370263	YP_001425797.1	hypothetical protein FR483_N165L
OG_00022	NC_008724	Acanthocystis turfacea Chlorella virus 1	155371687	YP_001427221.1	hypothetical protein ATCV1_Z740R
OG_00022	NC_009898	Paramecium bursaria Chlorella virus NY2A	157952479	YP_001497371.1	hypothetical protein NY2A_B175L
OG_00022	NC_009899	Paramecium bursaria Chlorella virus AR158	157953358	YP_001498249.1	hypothetical protein AR158_C167L
OG_00022	NC_010191	Ostreococcus virus OsV5	163954997	YP_001648101.1	hypothetical protein OsV5_024r
OG_00022	NC_013288	Ostreococcus tauri virus 1	260665894	YP_003212848.1	hypothetical protein H665_p024
OG_00022	NC_013756	Marseillevirus marseillevirus	284504247	YP_003406962.1	transcription factor S-II-domain-containing protein RNAP subunit
OG_00022	NC_014637	Cafeteria roenbergensis virus BV-PW1	310831288	YP_003969931.1	putative transcription elongation factor TFIIS
OG_00022	NC_014649	Acanthamoeba polyphaga mimivirus	311977721	YP_003986841.1	transcription factor S-II-related protein
OG_00022	NC_014765	Bathycoccus sp. RCC1105 virus BpV1	313768016	YP_004061447.1	hypothetical protein BpV1_017c
OG_00022	NC_014767	Micromonas sp. RCC1109 virus MpV1	313768224	YP_004061904.1	hypothetical protein MpV1_021c
OG_00022	NC_014789	Ostreococcus tauri virus 2	314055114	YP_004063452.1	putative transcription elongation factor TFIIS
OG_00022	NC_015326	Lausannevirus	327409769	YP_004347189.1	putative DNA-directed RNA polymerase 30 kDa polypeptide
OG_00022	NC_015780	Wiseana iridescent virus	339906003	YP_004732800.1	hypothetical protein WIV_gp017
OG_00022	NC_016072	Megavirus chiliensis	363540774	YP_004894614.1	mg563 gene product
OG_00022	NC_017940	European catfish virus	388260096	YP_006347624.1	transcription elongation factor-SII
OG_00022	NC_020104	Acanthamoeba polyphaga moumouvirus	441432414	YP_007354456.1	TFII-like transcription factor
OG_00022	NC_020232	Megavirus lba	448825537	YP_007418468.1	transcription factor S-II-related protein
OG_00022	NC_020852	Ostreococcus lucimarinus virus OlV5	472341356	YP_007674875.1	hypothetical protein OLNG_00237
OG_00022	NC_020864	Micromonas pusilla virus 12T	472342586	YP_007676093.1	transcription elongation factor SII
OG_00022	NC_021312	Phaeocystis globosa virus	508181995	YP_008052514.1	transcription elongation factor TFIIS_C domain-containing protein
OG_00022	NC_021858	Pandoravirus dulcis	526119388	YP_008319291.1	transcription elongation factor S-II
OG_00022	NC_021901	Invertebrate iridovirus 22	527333591	YP_008357375.1	Putative transcription elongation factor TFIIS
OG_00022	NC_022098	Pandoravirus salinus	531035701	YP_008437334.1	transcription elongation factor S-II
OG_00022	NC_023423	Pithovirus sibericum	585299358	YP_009000931.1	transcription elongation factor TFIIS
OG_00022	NC_023611	Invertebrate iridescent virus 30	589287774	YP_009010377.1	Putative transcription elongation factor TFIIS
OG_00022	NC_023613	Invertebrate iridovirus 25	589287952	YP_009010616.1	putative transcription elongation factor TFIIS
OG_00022	NC_023615	Invertebrate iridescent virus 22	589288128	YP_009010842.1	Putative transcription elongation factor TFIIS
OG_00022	NC_023848	Anopheles minimus irodovirus	602259435	YP_009021122.1	hypothetical protein AMIV_043
OG_00022	NC_024451	Armadillidium vulgare iridescent virus	660515683	YP_009046642.1	putative transcription elongation factor TFIIS
OG_00022	NC_024697	Aureococcus anophagefferens virus	672551224	YP_009052449.1	putative transcription elongation factor TFIIS
OG_00022	NC_025412	Melbournevirus	701447327	YP_009094699.1	conserved transcription factor S-II-domain-containing protein
OG_00022	NC_014766	Ostreococcus lucimarinus virus OlV1	313844000	YP_004061663.1	hypothetical protein OlV1_030c
OG_00023	NC_001132	Myxoma virus	9633710	NP_051788.1	m74R
OG_00023	NC_001266	Rabbit fibroma virus	9633883	NP_051963.1	gp074R
OG_00023	NC_001611	Variola virus	9627610	NP_042133.1	DNA topoisomerase type I
OG_00023	NC_001731	Molluscum contagiosum virus subtype 1	9629019	NP_044038.1	MC087R
OG_00023	NC_001993	Melanoplus sanguinipes entomopoxvirus	9631352	NP_048201.1	ORF MSV130 putative DNA topoisomerase I, Amsacta moorei entomopoxvirus topoisomerase (vaccinia H6R) homolog, similar to GB:U80056
OG_00023	NC_002188	Fowlpox virus	9634813	NP_039106.1	DNA topoisomerase
OG_00023	NC_002520	Amsacta moorei entomopoxvirus 'L'	9964366	NP_064834.1	DNA topoisomerase type I
OG_00023	NC_002642	Yaba-like disease virus	12085060	NP_073462.1	77R protein
OG_00023	NC_003027	Lumpy skin disease virus NI-2490	15150516	NP_150511.1	LSDV077 DNA topoisomerase
OG_00023	NC_003310	Monkeypox virus Zaire-96-I-16	17975009	NP_536523.1	H6R
OG_00023	NC_003389	Swinepox virus	18640160	NP_570234.1	SPV074 DNA topoisomerase
OG_00023	NC_003391	Camelpox virus	18640336	NP_570492.1	CMLV102
OG_00023	NC_003663	Cowpox virus	20178479	NP_619900.1	CPXV115 protein
OG_00023	NC_004002	Sheeppox virus	21492530	NP_659649.1	DNA topoisomerase
OG_00023	NC_004003	Goatpox virus Pellor	148912954	YP_001293268.1	hypothetical protein GTPV_gp073
OG_00023	NC_004105	Ectromelia virus	22164693	NP_671606.1	EVM088
OG_00023	NC_005179	Yaba monkey tumor virus	38229239	NP_938332.1	77R
OG_00023	NC_005309	Canarypox virus	40556127	NP_955212.1	CNPV189 DNA topoisomerase
OG_00023	NC_005336	Orf virus	41057125	NP_957839.1	ORF062 DNA topoisomerase type I
OG_00023	NC_005337	Bovine papular stomatitis virus	41057498	NP_957971.1	ORF062 DNA topoisomerase type I
OG_00023	NC_006966	Deerpox virus W-848-83	62637463	YP_227461.1	DNA topoisomerase
OG_00023	NC_006967	Deerpox virus W-1170-84	211956357	YP_002302426.1	DNA topoisomerase
OG_00023	NC_006998	Vaccinia virus	66275901	YP_232986.1	topoisomerase type IB
OG_00023	NC_008030	Nile crocodilepox virus	115531770	YP_784296.1	DNA topoisomerase IB
OG_00023	NC_008291	Taterapox virus	113195283	YP_717413.1	topoisomerase type IB
OG_00023	NC_009888	Tanapox virus	157939700	YP_001497072.1	DNA topoisomerase
OG_00023	NC_010191	Ostreococcus virus OsV5	163955171	YP_001648275.1	hypothetical protein OsV5_199f
OG_00023	NC_013288	Ostreococcus tauri virus 1	260666042	YP_003212996.1	hypothetical protein H665_p173
OG_00023	NC_013804	Pseudocowpox virus	289183826	YP_003457367.1	topoisomerase I
OG_00023	NC_014649	Acanthamoeba polyphaga mimivirus	311977570	YP_003986690.1	DNA topoisomerase 1b
OG_00023	NC_014789	Ostreococcus tauri virus 2	314055256	YP_004063594.1	putative DNA topoisomerase I
OG_00023	NC_015960	Yoka poxvirus	345107272	YP_004821437.1	DNA topoisomerase type I
OG_00023	NC_016924	Cotia virus SPAn232	377829984	YP_005296281.1	unnamed protein product
OG_00023	NC_020852	Ostreococcus lucimarinus virus OlV5	472341204	YP_007674723.1	hypothetical protein OLNG_00081
OG_00023	NC_021246	Mythimna separata entomopoxvirus 'L'	506497795	YP_008003594.1	DNA Topoisomerase type I
OG_00023	NC_021247	Adoxophyes honmai entomopoxvirus 'L'	506498078	YP_008003875.1	DNA Topoisomerase type I
OG_00023	NC_021248	Choristoneura biennis entomopoxvirus 'L'	506498369	YP_008004165.1	DNA Topoisomerase type I
OG_00023	NC_022563	Squirrelpox virus	571797996	YP_008658495.1	topoisomerase
OG_00023	NC_023426	Anomala cuprea entomopoxvirus	582973251	YP_009001625.1	DNA topoisomerase type I
OG_00023	NC_024446	Penguinpox virus	659488275	YP_009046137.1	DNA topoisomerase
OG_00023	NC_024447	Pigeonpox virus	659488513	YP_009046374.1	DNA topoisomerase
OG_00024	NC_001132	Myxoma virus	9633701	NP_051779.1	m65R
OG_00024	NC_001266	Rabbit fibroma virus	9633874	NP_051954.1	gp065R
OG_00024	NC_001611	Variola virus	9627601	NP_042124.1	poly(A) polymerase small subunit
OG_00024	NC_001731	Molluscum contagiosum virus subtype 1	9629008	NP_044027.1	MC076R
OG_00024	NC_001993	Melanoplus sanguinipes entomopoxvirus	9631520	NP_048112.1	ORF MSV041 putative poly(A) polymerase small subunit PAP-S homolog (vaccinia J3R), similar to GB:L22579
OG_00024	NC_002188	Fowlpox virus	9634804	NP_039097.1	Poly(A) polymerase small subunit PAP-S
OG_00024	NC_002520	Amsacta moorei entomopoxvirus 'L'	9964374	NP_064842.1	poly(A) polymerase regulatory subunit
OG_00024	NC_002642	Yaba-like disease virus	12085051	NP_073453.1	68R protein
OG_00024	NC_003027	Lumpy skin disease virus NI-2490	15150507	NP_150502.1	LSDV068 poly(A) polymerase small subunit
OG_00024	NC_003310	Monkeypox virus Zaire-96-I-16	17975000	NP_536514.1	L3R
OG_00024	NC_003389	Swinepox virus	18640151	NP_570225.1	SPV065 poly(A) polymerase small subunit PAPS
OG_00024	NC_003391	Camelpox virus	18640327	NP_570483.1	CMLV093
OG_00024	NC_003663	Cowpox virus	20178470	NP_619891.1	CPXV106 protein
OG_00024	NC_004002	Sheeppox virus	21492521	NP_659640.1	Poly(A) polymerase small subunit PAPs
OG_00024	NC_004003	Goatpox virus Pellor	148912945	YP_001293259.1	hypothetical protein GTPV_gp064
OG_00024	NC_004105	Ectromelia virus	22164684	NP_671597.1	EVM079
OG_00024	NC_005179	Yaba monkey tumor virus	38229230	NP_938323.1	68R
OG_00024	NC_005309	Canarypox virus	40556117	NP_955202.1	CNPV179 poly(A) polymerase small subunit PAPS
OG_00024	NC_005336	Orf virus	41057116	NP_957830.1	ORF053 poly-A polymerase small subunit VP39 PAPS
OG_00024	NC_005337	Bovine papular stomatitis virus	41057489	NP_957962.1	ORF053 poly-A polymerase small subunit VP39 PAPS
OG_00024	NC_006966	Deerpox virus W-848-83	62637454	YP_227452.1	Poly(A) polymerase small subunit
OG_00024	NC_006967	Deerpox virus W-1170-84	211956348	YP_002302417.1	poly(A) polymerase small subunit
OG_00024	NC_006998	Vaccinia virus	66275892	YP_232977.1	multifunctional poly-A polymerase subunit
OG_00024	NC_008030	Nile crocodilepox virus	115531760	YP_784286.1	poly(A) polymerase small subunit
OG_00024	NC_008291	Taterapox virus	113195275	YP_717405.1	poly-A polymerase subunit
OG_00024	NC_009888	Tanapox virus	157939691	YP_001497063.1	poly-A polymerase small subunit
OG_00024	NC_013804	Pseudocowpox virus	289183817	YP_003457358.1	poly(A)-polymerase subunit
OG_00024	NC_015960	Yoka poxvirus	345107263	YP_004821428.1	VP39
OG_00024	NC_016072	Megavirus chiliensis	363540291	YP_004894069.1	mg18 gene product
OG_00024	NC_016924	Cotia virus SPAn232	377829975	YP_005296272.1	unnamed protein product
OG_00024	NC_020232	Megavirus lba	448826132	YP_007419063.1	poly(A) polymerase small subunit
OG_00024	NC_021246	Mythimna separata entomopoxvirus 'L'	506497801	YP_008003600.1	poly(A) polymerase small subunit VP39
OG_00024	NC_021247	Adoxophyes honmai entomopoxvirus 'L'	506498083	YP_008003880.1	poly(A) polymerase small subunit VP39
OG_00024	NC_021248	Choristoneura biennis entomopoxvirus 'L'	506498379	YP_008004175.1	poly(A) polymerase small subunit VP39
OG_00024	NC_021248	Choristoneura biennis entomopoxvirus 'L'	506498450	YP_008004246.1	poly(A) polymerase small subunit VP39
OG_00024	NC_022563	Squirrelpox virus	571797986	YP_008658485.1	poly(A) polymerase and RNA methyltransferase
OG_00024	NC_023423	Pithovirus sibericum	585299772	YP_009001345.1	polyA polymerase reg subunit
OG_00024	NC_023423	Pithovirus sibericum	585299395	YP_009000968.1	polyA polymerase reg subunit
OG_00024	NC_024446	Penguinpox virus	659488266	YP_009046128.1	polyA polymerase PAPs
OG_00024	NC_024447	Pigeonpox virus	659488504	YP_009046365.1	polyA polymerase PAPs
OG_00025	NC_001993	Melanoplus sanguinipes entomopoxvirus	9631448	NP_048269.1	ORF MSV198 MTG motif gene family protein
OG_00025	NC_002520	Amsacta moorei entomopoxvirus 'L'	9964521	NP_064989.1	MTG-like gene family protein
OG_00025	NC_002520	Amsacta moorei entomopoxvirus 'L'	9964523	NP_064991.1	MTG-like gene family protein
OG_00025	NC_008187	Invertebrate iridescent virus 3	109287897	YP_654591.1	hypothetical protein MIV019R
OG_00025	NC_015780	Wiseana iridescent virus	339906074	YP_004732871.1	hypothetical protein WIV_gp088
OG_00025	NC_015780	Wiseana iridescent virus	339906083	YP_004732880.1	hypothetical protein WIV_gp097
OG_00025	NC_021246	Mythimna separata entomopoxvirus 'L'	506497840	YP_008003639.1	N1R/p28-like protein
OG_00025	NC_021246	Mythimna separata entomopoxvirus 'L'	506497889	YP_008003688.1	N1R/p28-like protein
OG_00025	NC_021247	Adoxophyes honmai entomopoxvirus 'L'	506498147	YP_008003944.1	N1R/p28-like protein
OG_00025	NC_021247	Adoxophyes honmai entomopoxvirus 'L'	506498150	YP_008003947.1	N1R/p28-like protein
OG_00025	NC_021247	Adoxophyes honmai entomopoxvirus 'L'	506498155	YP_008003952.1	N1R/p28-like protein
OG_00025	NC_021247	Adoxophyes honmai entomopoxvirus 'L'	506498158	YP_008003955.1	N1R/p28-like protein
OG_00025	NC_021248	Choristoneura biennis entomopoxvirus 'L'	506498514	YP_008004310.1	N1R/p28-like protein
OG_00025	NC_021248	Choristoneura biennis entomopoxvirus 'L'	506498516	YP_008004312.1	N1R/p28-like protein
OG_00025	NC_021248	Choristoneura biennis entomopoxvirus 'L'	506498525	YP_008004321.1	N1R/p28-like protein
OG_00025	NC_021248	Choristoneura biennis entomopoxvirus 'L'	506498526	YP_008004322.1	N1R/p28-like protein
OG_00025	NC_021248	Choristoneura biennis entomopoxvirus 'L'	506498527	YP_008004323.1	N1R/p28-like protein
OG_00025	NC_021248	Choristoneura biennis entomopoxvirus 'L'	506498346	YP_008004142.1	N1R/p28-like protein
OG_00025	NC_021248	Choristoneura biennis entomopoxvirus 'L'	506498347	YP_008004143.1	N1R/p28-like protein
OG_00025	NC_021901	Invertebrate iridovirus 22	527333627	YP_008357411.1	BRO-like gene
OG_00025	NC_021901	Invertebrate iridovirus 22	527333592	YP_008357376.1	hypothetical protein IIV22_078R
OG_00025	NC_023426	Anomala cuprea entomopoxvirus	582973111	YP_009001485.1	MTG-like gene family protein
OG_00025	NC_023426	Anomala cuprea entomopoxvirus	582973112	YP_009001486.1	MTG motif gene family protein
OG_00025	NC_023426	Anomala cuprea entomopoxvirus	582973113	YP_009001487.1	MTG-like gene family protein
OG_00025	NC_023426	Anomala cuprea entomopoxvirus	582973114	YP_009001488.1	MTG-like gene family protein
OG_00025	NC_023426	Anomala cuprea entomopoxvirus	582973115	YP_009001489.1	MTG-like gene family protein
OG_00025	NC_023426	Anomala cuprea entomopoxvirus	582973347	YP_009001721.1	MTG-like gene family protein
OG_00025	NC_023426	Anomala cuprea entomopoxvirus	582973348	YP_009001722.1	MTG-like gene family protein
OG_00025	NC_023426	Anomala cuprea entomopoxvirus	582973349	YP_009001723.1	MTG-like gene family protein
OG_00025	NC_023426	Anomala cuprea entomopoxvirus	582973350	YP_009001724.1	MTG motif gene family protein
OG_00025	NC_023426	Anomala cuprea entomopoxvirus	582973351	YP_009001725.1	MTG-like gene family protein
OG_00025	NC_023611	Invertebrate iridescent virus 30	589287751	YP_009010354.1	T5orf172 domain
OG_00025	NC_023611	Invertebrate iridescent virus 30	589287775	YP_009010378.1	hypothetical protein IIV30_084R
OG_00025	NC_023613	Invertebrate iridovirus 25	589287916	YP_009010580.1	hypothetical protein IIV25_047L
OG_00025	NC_023615	Invertebrate iridescent virus 22	589288105	YP_009010819.1	hypothetical protein IIV22A_058R
OG_00025	NC_023615	Invertebrate iridescent virus 22	589288129	YP_009010843.1	hypothetical protein IIV22A_082R
OG_00025	NC_023848	Anopheles minimus irodovirus	602259514	YP_009021201.1	BRO-like protein
OG_00025	NC_023848	Anopheles minimus irodovirus	602259525	YP_009021212.1	BRO-like protein
OG_00025	NC_024451	Armadillidium vulgare iridescent virus	660515741	YP_009046700.1	BRO-like protein
OG_00026	NC_001132	Myxoma virus	9633656	NP_051734.1	m20L
OG_00026	NC_001266	Rabbit fibroma virus	9633831	NP_051909.1	gp020L
OG_00026	NC_001611	Variola virus	9627555	NP_042078.1	Ser/Thr kinase
OG_00026	NC_001731	Molluscum contagiosum virus subtype 1	9628949	NP_043968.1	MC017L
OG_00026	NC_001993	Melanoplus sanguinipes entomopoxvirus	9631374	NP_048244.1	ORF MSV173 putative serine/threonine protein kinase Swinepox virus C20L homolog (vaccinia F10L), similar to SW:P32216
OG_00026	NC_002188	Fowlpox virus	9634781	NP_039074.1	Serine/threonine protein kinase, virus assembly
OG_00026	NC_002520	Amsacta moorei entomopoxvirus 'L'	9964467	NP_064935.1	putative serine/threonine protein kinase
OG_00026	NC_002642	Yaba-like disease virus	12085008	NP_073410.1	25L protein
OG_00026	NC_003027	Lumpy skin disease virus NI-2490	15150464	NP_150459.1	LSDV025 putative ser/thr protein kinase
OG_00026	NC_003310	Monkeypox virus Zaire-96-I-16	17974955	NP_536469.1	C16L
OG_00026	NC_003389	Swinepox virus	18640108	NP_570182.1	SPV022 putative serine/threonine protein kinase
OG_00026	NC_003391	Camelpox virus	18640279	NP_570435.1	CMLV045
OG_00026	NC_003663	Cowpox virus	20178424	NP_619845.1	CPXV057 protein
OG_00026	NC_004002	Sheeppox virus	21492479	NP_659598.1	Ser/Thr protein kinase
OG_00026	NC_004003	Goatpox virus Pellor	148912902	YP_001293216.1	hypothetical protein GTPV_gp022
OG_00026	NC_004105	Ectromelia virus	22164638	NP_671551.1	EVM033
OG_00026	NC_005179	Yaba monkey tumor virus	38229188	NP_938281.1	25L
OG_00026	NC_005309	Canarypox virus	40556076	NP_955161.1	CNPV138 putative serine/threonine protein kinase, virus assembly
OG_00026	NC_005336	Orf virus	41057193	NP_957907.1	ORF130 putative serine/threonine protein kinase
OG_00026	NC_005337	Bovine papular stomatitis virus	41057565	NP_958038.1	ORF130 protein kinase
OG_00026	NC_006966	Deerpox virus W-848-83	62637410	YP_227408.1	Serine/threonine protein kinase
OG_00026	NC_006967	Deerpox virus W-1170-84	211956304	YP_002302373.1	serine/threonine protein kinase
OG_00026	NC_006998	Vaccinia virus	66275846	YP_232931.1	ser/thr kinase
OG_00026	NC_008030	Nile crocodilepox virus	115531701	YP_784227.1	serine/threonine protein kinase
OG_00026	NC_008291	Taterapox virus	113195227	YP_717357.1	ser/thr kinase
OG_00026	NC_009888	Tanapox virus	157939646	YP_001497018.1	serine/threonine protein kinase
OG_00026	NC_013804	Pseudocowpox virus	289183892	YP_003457433.1	protein kinase
OG_00026	NC_013804	Pseudocowpox virus	289183767	YP_003457308.1	protein kinase
OG_00026	NC_015960	Yoka poxvirus	345107213	YP_004821378.1	Ser/Thr kinase
OG_00026	NC_016924	Cotia virus SPAn232	377829942	YP_005296229.1	unnamed protein product
OG_00026	NC_021246	Mythimna separata entomopoxvirus 'L'	506497910	YP_008003709.1	essential ser/thr kinase morph (Cop-F10L)
OG_00026	NC_021247	Adoxophyes honmai entomopoxvirus 'L'	506498204	YP_008004001.1	essential ser/thr kinase morph (Cop-F10L)
OG_00026	NC_021248	Choristoneura biennis entomopoxvirus 'L'	506498472	YP_008004268.1	essential ser/thr kinase morph (Cop-F10L)
OG_00026	NC_022563	Squirrelpox virus	571797937	YP_008658436.1	serine/threonine protein kinase
OG_00026	NC_023426	Anomala cuprea entomopoxvirus	582973236	YP_009001610.1	putative serine/threonine protein kinase
OG_00026	NC_024446	Penguinpox virus	659488246	YP_009046108.1	SER/THR protein kinase
OG_00026	NC_024447	Pigeonpox virus	659488484	YP_009046345.1	SER/THR protein kinase
OG_00027	NC_001132	Myxoma virus	9633655	NP_051733.1	M019L
OG_00027	NC_001266	Rabbit fibroma virus	9633830	NP_051908.1	gp019L
OG_00027	NC_001611	Variola virus	9627554	NP_042077.1	S-S bond formation pathway protein
OG_00027	NC_001731	Molluscum contagiosum virus subtype 1	9628948	NP_043967.1	MC016L
OG_00027	NC_001993	Melanoplus sanguinipes entomopoxvirus	9631330	NP_048165.1	ORF MSV094 putative membrane protein (vaccinia F9L), similar to SW:P24361
OG_00027	NC_002188	Fowlpox virus	9634782	NP_039075.1	hypothetical protein FPV112
OG_00027	NC_002520	Amsacta moorei entomopoxvirus 'L'	9964557	NP_065025.1	hypothetical protein AMV243
OG_00027	NC_002642	Yaba-like disease virus	12085007	NP_073409.1	24L protein
OG_00027	NC_003027	Lumpy skin disease virus NI-2490	15150463	NP_150458.1	LSDV024 hypothetical protein
OG_00027	NC_003310	Monkeypox virus Zaire-96-I-16	17974954	NP_536468.1	C15L
OG_00027	NC_003389	Swinepox virus	18640107	NP_570181.1	SPV021 hypothetical protein
OG_00027	NC_003391	Camelpox virus	18640278	NP_570434.1	CMLV044
OG_00027	NC_003663	Cowpox virus	20178423	NP_619844.1	CPXV056 protein
OG_00027	NC_004002	Sheeppox virus	21492478	NP_659597.1	hypothetical protein SPPV_21
OG_00027	NC_004003	Goatpox virus Pellor	148912901	YP_001293215.1	hypothetical protein GTPV_gp021
OG_00027	NC_004105	Ectromelia virus	22164637	NP_671550.1	EVM032
OG_00027	NC_005179	Yaba monkey tumor virus	38229187	NP_938280.1	24L
OG_00027	NC_005309	Canarypox virus	40556077	NP_955162.1	CNPV139 conserved hypothetical protein
OG_00027	NC_005336	Orf virus	41057194	NP_957908.1	ORF131 putative membrane protein
OG_00027	NC_005337	Bovine papular stomatitis virus	41057566	NP_958039.1	ORF131 putative membrane protein
OG_00027	NC_006966	Deerpox virus W-848-83	62637409	YP_227407.1	hypothetical protein DpV83gp031
OG_00027	NC_006967	Deerpox virus W-1170-84	211956303	YP_002302372.1	hypothetical protein DpV84gp031
OG_00027	NC_006998	Vaccinia virus	66275845	YP_232930.1	S-S bond formation pathway protein
OG_00027	NC_008030	Nile crocodilepox virus	115531700	YP_784226.1	hypothetical protein CRV036
OG_00027	NC_008291	Taterapox virus	113195226	YP_717356.1	hypothetical protein TATV_DAH68_049
OG_00027	NC_009888	Tanapox virus	157939645	YP_001497017.1	hypothetical protein TANV_24L
OG_00027	NC_013804	Pseudocowpox virus	289183893	YP_003457434.1	membrane protein
OG_00027	NC_013804	Pseudocowpox virus	289183766	YP_003457307.1	membrane protein
OG_00027	NC_015960	Yoka poxvirus	345107212	YP_004821377.1	substrate for poxvirus S-S bond formation pathway
OG_00027	NC_016924	Cotia virus SPAn232	377830027	YP_005296228.1	unnamed protein product
OG_00027	NC_021246	Mythimna separata entomopoxvirus 'L'	506497986	YP_008003785.1	S-S bond formation pathway protein substrate (Cop-F9L)
OG_00027	NC_021247	Adoxophyes honmai entomopoxvirus 'L'	506498247	YP_008004044.1	S-S bond formation pathway protein substrate (Cop-F9L)
OG_00027	NC_021248	Choristoneura biennis entomopoxvirus 'L'	506498553	YP_008004349.1	S-S bond formation pathway protein substrate (Cop-F9L)
OG_00027	NC_022563	Squirrelpox virus	571797936	YP_008658435.1	envelope protein pox-lipid membrane protein
OG_00027	NC_023426	Anomala cuprea entomopoxvirus	582973317	YP_009001691.1	S-S bond formation pathway protein
OG_00027	NC_024446	Penguinpox virus	659488247	YP_009046109.1	hypothetical protein pepv_116
OG_00027	NC_024447	Pigeonpox virus	659488485	YP_009046346.1	hypothetical protein fep_114
OG_00028	NC_001132	Myxoma virus	9633721	NP_051799.1	m085R
OG_00028	NC_001266	Rabbit fibroma virus	9633896	NP_051974.1	gp085R
OG_00028	NC_001611	Variola virus	9627621	NP_042144.1	hypothetical protein VARVgp100
OG_00028	NC_001731	Molluscum contagiosum virus subtype 1	9629031	NP_044050.1	MC099R
OG_00028	NC_001993	Melanoplus sanguinipes entomopoxvirus	9631472	NP_048221.1	ORF MSV150 putative NTP pyrophosphohydrolase mutT motif homolog (vaccinia D10R), similar to SW:P32817
OG_00028	NC_002188	Fowlpox virus	9634723	NP_039016.1	mutT motif, gene expression regulator
OG_00028	NC_002520	Amsacta moorei entomopoxvirus 'L'	9964372	NP_064840.1	putative NTP pyrophosphohydrolase mutT motif
OG_00028	NC_002642	Yaba-like disease virus	12085070	NP_073472.1	87R protein
OG_00028	NC_003027	Lumpy skin disease virus NI-2490	15150526	NP_150521.1	LSDV087 mutT motif putative gene expression regulator
OG_00028	NC_003310	Monkeypox virus Zaire-96-I-16	17975020	NP_536534.1	E10R
OG_00028	NC_003389	Swinepox virus	18640170	NP_570244.1	SPV084 mutT motif gene expression regulator
OG_00028	NC_003391	Camelpox virus	18640347	NP_570503.1	CMLV113
OG_00028	NC_003663	Cowpox virus	20178490	NP_619911.1	CPXV127 protein
OG_00028	NC_004002	Sheeppox virus	21492540	NP_659659.1	mutT motif, gene expression regulator
OG_00028	NC_004003	Goatpox virus Pellor	148912964	YP_001293278.1	hypothetical protein GTPV_gp083
OG_00028	NC_004105	Ectromelia virus	22164704	NP_671617.1	EVM099
OG_00028	NC_005179	Yaba monkey tumor virus	38229249	NP_938342.1	87R
OG_00028	NC_005309	Canarypox virus	40556013	NP_955098.1	CNPV075 mutT motif putative gene expression regulator
OG_00028	NC_005336	Orf virus	41057134	NP_957848.1	ORF071 NPH-PPH downregulator
OG_00028	NC_005337	Bovine papular stomatitis virus	41057507	NP_957980.1	ORF071 NPH-PPH downregulator
OG_00028	NC_006966	Deerpox virus W-848-83	62637473	YP_227471.1	MutT motif
OG_00028	NC_006967	Deerpox virus W-1170-84	211956367	YP_002302436.1	MutT motif protein
OG_00028	NC_006998	Vaccinia virus	66275912	YP_232997.1	contains mutT-like motif of NTP-phosphohydrolase for DNA repair
OG_00028	NC_008030	Nile crocodilepox virus	115531781	YP_784307.1	MutT motif protein
OG_00028	NC_008187	Invertebrate iridescent virus 3	109287958	YP_654652.1	hypothetical protein MIV080R
OG_00028	NC_008291	Taterapox virus	113195294	YP_717424.1	hypothetical protein TATV_DAH68_117
OG_00028	NC_009888	Tanapox virus	157939710	YP_001497082.1	mutT motif protein
OG_00028	NC_013804	Pseudocowpox virus	289183835	YP_003457376.1	NTP pyrophosphohydrolase
OG_00028	NC_015780	Wiseana iridescent virus	339906062	YP_004732859.1	hypothetical protein WIV_gp076
OG_00028	NC_015960	Yoka poxvirus	345107284	YP_004821449.1	mRNA decapping enzyme
OG_00028	NC_016924	Cotia virus SPAn232	377829993	YP_005296292.1	unnamed protein product
OG_00028	NC_021246	Mythimna separata entomopoxvirus 'L'	506497799	YP_008003598.1	mRNA decapping enzyme (Cop-D9R)
OG_00028	NC_021247	Adoxophyes honmai entomopoxvirus 'L'	506498081	YP_008003878.1	mRNA decapping enzyme (Cop-D9R)
OG_00028	NC_021248	Choristoneura biennis entomopoxvirus 'L'	506498377	YP_008004173.1	mRNA decapping enzyme (Cop-D9R)
OG_00028	NC_021901	Invertebrate iridovirus 22	527333643	YP_008357427.1	hypothetical protein IIV22_129R
OG_00028	NC_022563	Squirrelpox virus	571798007	YP_008658506.1	MutT motif protein / mRNA de-capping protein
OG_00028	NC_023426	Anomala cuprea entomopoxvirus	582973246	YP_009001620.1	putative NTP pyrophosphohydrolase mutT motif
OG_00028	NC_023611	Invertebrate iridescent virus 30	589287829	YP_009010432.1	hypothetical protein IIV30_138L
OG_00028	NC_023613	Invertebrate iridovirus 25	589288007	YP_009010671.1	hypothetical protein IIV25_138R
OG_00028	NC_023615	Invertebrate iridescent virus 22	589288184	YP_009010898.1	hypothetical protein IIV22A_137L
OG_00028	NC_023848	Anopheles minimus irodovirus	602259470	YP_009021157.1	hypothetical protein AMIV_080
OG_00028	NC_024446	Penguinpox virus	659488191	YP_009046053.1	muT motif expression regulator
OG_00028	NC_024447	Pigeonpox virus	659488429	YP_009046290.1	muT motif expression regulator
OG_00029	NC_001132	Myxoma virus	9633786	NP_051864.1	m151R
OG_00029	NC_001266	Rabbit fibroma virus	9633955	NP_052035.1	gp151R
OG_00029	NC_001611	Variola virus	9627702	NP_042225.1	hypothetical protein VARVgp181
OG_00029	NC_001611	Variola virus	9627714	NP_042237.1	hypothetical protein VARVgp193
OG_00029	NC_002188	Fowlpox virus	9634680	NP_038973.1	Serpin gene family protein
OG_00029	NC_002642	Yaba-like disease virus	12085132	NP_073534.1	149R protein
OG_00029	NC_003027	Lumpy skin disease virus NI-2490	15150588	NP_150583.1	LSDV149 serpin-like protein
OG_00029	NC_003310	Monkeypox virus Zaire-96-I-16	17975086	NP_536600.1	B12R
OG_00029	NC_003310	Monkeypox virus Zaire-96-I-16	17975093	NP_536607.1	B19R
OG_00029	NC_003389	Swinepox virus	18640231	NP_570305.1	SPV145 putative serpin
OG_00029	NC_003391	Camelpox virus	18640425	NP_570581.1	CMLV191
OG_00029	NC_003391	Camelpox virus	18640439	NP_570595.1	CMLV205
OG_00029	NC_003663	Cowpox virus	20178567	NP_619988.1	CrmA or CPXV207 protein
OG_00029	NC_003663	Cowpox virus	20178576	NP_619997.1	CPXV217 protein
OG_00029	NC_004002	Sheeppox virus	21492599	NP_659719.1	Serpin
OG_00029	NC_004003	Goatpox virus Pellor	148913026	YP_001293340.1	hypothetical protein GTPV_gp142
OG_00029	NC_004105	Ectromelia virus	22164596	NP_671680.1	serpin C7R
OG_00029	NC_004105	Ectromelia virus	22164603	NP_671687.1	serpin C14R
OG_00029	NC_005179	Yaba monkey tumor virus	38229307	NP_938400.1	149R
OG_00029	NC_005309	Canarypox virus	40555960	NP_955045.1	CNPV022 putative serpin
OG_00029	NC_006966	Deerpox virus W-848-83	62637544	YP_227542.1	Serpin-like protein
OG_00029	NC_006967	Deerpox virus W-1170-84	211956437	YP_002302507.1	serpin-like protein
OG_00029	NC_006998	Vaccinia virus	66275992	YP_233077.1	SPI-2/CrmA inhibits Fas-mediated apoptosis, IL-1 convertase, lipoxygenase pathway
OG_00029	NC_006998	Vaccinia virus	66276002	YP_233087.1	serine protease inhibitor-like SPI-1
OG_00029	NC_008291	Taterapox virus	113195378	YP_717508.1	SPI-2/CrmA IL-1 convertase
OG_00029	NC_008291	Taterapox virus	113195394	YP_717524.1	SPI-1 serine protease inhibitor-like protein
OG_00029	NC_009888	Tanapox virus	157939773	YP_001497145.1	SERPIN/crmA ortholog
OG_00029	NC_014649	Acanthamoeba polyphaga mimivirus	311978108	YP_003987228.1	uncharacterized serpin-like protein
OG_00029	NC_015960	Yoka poxvirus	345107353	YP_004821518.1	SPI-2/CrmA inhibits Fas-mediated apoptosis, IL-1 convertase, lipoxygenase pathway
OG_00029	NC_015960	Yoka poxvirus	345107365	YP_004821530.1	serine protease inhibitor-like protein SPI-1
OG_00029	NC_016072	Megavirus chiliensis	363540669	YP_004894302.1	mg251 gene product
OG_00029	NC_016924	Cotia virus SPAn232	377830105	YP_005296353.1	unnamed protein product
OG_00029	NC_016924	Cotia virus SPAn232	377830107	YP_005296355.1	unnamed protein product
OG_00029	NC_020104	Acanthamoeba polyphaga moumouvirus	441432118	YP_007354160.1	SERPIN, SERine Proteinase INhibitor
OG_00029	NC_020232	Megavirus lba	448825200	YP_007418131.1	putative serpin-like protein
OG_00029	NC_024446	Penguinpox virus	659488148	YP_009046010.1	serpin family protein
OG_00029	NC_024447	Pigeonpox virus	659488390	YP_009046251.1	serpin family protein
OG_00030	KJ614390	Faustovirus	AIB51821.1_112
OG_00030	KJ614390	Faustovirus	AIB51826.1_117
OG_00030	NC_001659	African swine fever virus	723456165	NP_042759.2	pC105R
OG_00030	NC_001659	African swine fever virus	9628179	NP_042765.1	pC962R
OG_00030	NC_001824	Lymphocystis disease virus 1	13358409	NP_078717.1	D5 family NTPase involved in DNA replication
OG_00030	NC_003038	Invertebrate iridescent virus 6	15078896	NP_149647.1	184R
OG_00030	NC_003494	Infectious spleen and kidney necrosis virus	19881514	NP_612331.1	ORF109L
OG_00030	NC_005832	Ambystoma tigrinum virus	45686089	YP_003852.1	D5 family NTPase
OG_00030	NC_005902	Lymphocystis disease virus - isolate China	51870034	YP_073585.1	predicted ATPase
OG_00030	NC_005946	Frog virus 3	49237319	YP_031600.1	putative D5 family NTPase/ATPase
OG_00030	NC_006549	Singapore grouper iridovirus	56692689	YP_164147.1	D5 family NTPase
OG_00030	NC_008187	Invertebrate iridescent virus 3	109287999	YP_654693.1	hypothetical protein MIV121R
OG_00030	NC_008361	Spodoptera frugiperda ascovirus 1a	115298601	YP_762453.1	94.9 kDa DNA primase/Poxvirus D5 family
OG_00030	NC_008518	Trichoplusia ni ascovirus 2c	116326764	YP_803301.1	hypothetical protein TNAV2c_gp078
OG_00030	NC_009233	Heliothis virescens ascovirus 3e	134287274	YP_001110970.1	ATPase
OG_00030	NC_013756	Marseillevirus marseillevirus	284504180	YP_003406895.1	D5 family helicase-primase
OG_00030	NC_014637	Cafeteria roenbergensis virus BV-PW1	310831484	YP_003970127.1	putative VV D5-type primase/helicase
OG_00030	NC_014649	Acanthamoeba polyphaga mimivirus	311977583	YP_003986703.1	putative helicase
OG_00030	NC_015326	Lausannevirus	327409707	YP_004347127.1	putative primase
OG_00030	NC_015780	Wiseana iridescent virus	339906107	YP_004732904.1	hypothetical protein WIV_gp121
OG_00030	NC_016072	Megavirus chiliensis	363540124	YP_004894356.1	mg305 gene product
OG_00030	NC_017940	European catfish virus	388260177	YP_006347705.1	D5 family NTPase
OG_00030	NC_020104	Acanthamoeba polyphaga moumouvirus	441432170	YP_007354212.1	Protein kinase family protein
OG_00030	NC_020232	Megavirus lba	448825256	YP_007418187.1	putative helicase
OG_00030	NC_021248	Choristoneura biennis entomopoxvirus 'L'	506498277	YP_008004073.1	phage/plasmid primase, P4 family
OG_00030	NC_021248	Choristoneura biennis entomopoxvirus 'L'	506498604	YP_008004400.1	phage/plasmid primase, P4 family
OG_00030	NC_021248	Choristoneura biennis entomopoxvirus 'L'	506498606	YP_008004402.1	phage/plasmid primase, P4 family
OG_00030	NC_021248	Choristoneura biennis entomopoxvirus 'L'	506498279	YP_008004075.1	phage/plasmid primase, P4 family
OG_00030	NC_021312	Phaeocystis globosa virus	508181999	YP_008052518.1	D5 family helicase
OG_00030	NC_021901	Invertebrate iridovirus 22	527333517	YP_008357301.1	D5 family helicase-primase
OG_00030	NC_023423	Pithovirus sibericum	585299343	YP_009000916.1	VV D5-like helicase
OG_00030	NC_023611	Invertebrate iridescent virus 30	589287695	YP_009010298.1	D5 family helicase-primase
OG_00030	NC_023613	Invertebrate iridovirus 25	589287872	YP_009010536.1	D5 family helicase-primase
OG_00030	NC_023615	Invertebrate iridescent virus 22	589288050	YP_009010764.1	D5 family helicase-primase
OG_00030	NC_023848	Anopheles minimus irodovirus	602259419	YP_009021106.1	putative helicase
OG_00030	NC_024451	Armadillidium vulgare iridescent virus	660515758	YP_009046717.1	D5 family NTPase involved in DNA replication
OG_00030	NC_024697	Aureococcus anophagefferens virus	672551199	YP_009052397.1	putative D5-ATPase-helicase
OG_00030	NC_025412	Melbournevirus	701447265	YP_009094637.1	conserved D5 family helicase-primase
OG_00031	NC_001132	Myxoma virus	9633670	NP_051748.1	m34L
OG_00031	NC_001266	Rabbit fibroma virus	9633843	NP_051923.1	gp034L
OG_00031	NC_001611	Variola virus	9627571	NP_042094.1	DNA polymerase
OG_00031	NC_001731	Molluscum contagiosum virus subtype 1	9628971	NP_043990.1	MC039L
OG_00031	NC_001993	Melanoplus sanguinipes entomopoxvirus	9631524	NP_048107.1	ORF MSV036 putative DNA polymerase, Choristoneura biennis entomopox virus DPOL homolog (vaccinia E9L), similar to SW:P30319
OG_00031	NC_002188	Fowlpox virus	9634764	NP_039057.1	DNA polymerase
OG_00031	NC_002520	Amsacta moorei entomopoxvirus 'L'	9964364	NP_064832.1	DNA polymerase
OG_00031	NC_002642	Yaba-like disease virus	12085022	NP_073424.1	39L protein
OG_00031	NC_003027	Lumpy skin disease virus NI-2490	15150478	NP_150473.1	LSDV039 DNA polymerase
OG_00031	NC_003310	Monkeypox virus Zaire-96-I-16	17974970	NP_536484.1	F8L
OG_00031	NC_003389	Swinepox virus	18640122	NP_570196.1	SPV036 DNA polymerase
OG_00031	NC_003391	Camelpox virus	18640295	NP_570451.1	CMLV061
OG_00031	NC_003663	Cowpox virus	20178441	NP_619862.1	CPXV075 protein
OG_00031	NC_004002	Sheeppox virus	21492492	NP_659611.1	DNA polymerase
OG_00031	NC_004003	Goatpox virus Pellor	148912916	YP_001293230.1	hypothetical protein GTPV_gp035
OG_00031	NC_004105	Ectromelia virus	22164654	NP_671567.1	EVM049
OG_00031	NC_005179	Yaba monkey tumor virus	38229202	NP_938295.1	39L
OG_00031	NC_005309	Canarypox virus	40556059	NP_955144.1	CNPV121 DNA polymerase
OG_00031	NC_005336	Orf virus	41057088	NP_957802.1	ORF025 DNA polymerase
OG_00031	NC_005337	Bovine papular stomatitis virus	41057461	NP_957934.1	ORF025 DNA polymerase
OG_00031	NC_006966	Deerpox virus W-848-83	62637425	YP_227423.1	DNA polymerase
OG_00031	NC_006967	Deerpox virus W-1170-84	211956319	YP_002302388.1	DNA polymerase
OG_00031	NC_006998	Vaccinia virus	66275862	YP_232947.1	DNA polymerase
OG_00031	NC_008030	Nile crocodilepox virus	115531723	YP_784249.1	DNA polymerase
OG_00031	NC_008291	Taterapox virus	113195243	YP_717373.1	DNA polymerase
OG_00031	NC_009888	Tanapox virus	157939661	YP_001497033.1	DNA polymerase
OG_00031	NC_013804	Pseudocowpox virus	289183789	YP_003457330.1	DNA-polymerase
OG_00031	NC_015960	Yoka poxvirus	345107231	YP_004821396.1	DNA polymerase
OG_00031	NC_016924	Cotia virus SPAn232	377829949	YP_005296243.1	unnamed protein product
OG_00031	NC_021246	Mythimna separata entomopoxvirus 'L'	506497793	YP_008003592.1	DNA polymerase
OG_00031	NC_021247	Adoxophyes honmai entomopoxvirus 'L'	506498075	YP_008003872.1	DNA polymerase
OG_00031	NC_021248	Choristoneura biennis entomopoxvirus 'L'	506498343	YP_008004139.1	DNA polymerase
OG_00031	NC_022563	Squirrelpox virus	571797958	YP_008658457.1	DNA polymerase
OG_00031	NC_023426	Anomala cuprea entomopoxvirus	582973325	YP_009001699.1	DNA polymerase
OG_00031	NC_024446	Penguinpox virus	659488229	YP_009046091.1	DNA polymerase
OG_00031	NC_024447	Pigeonpox virus	659488467	YP_009046328.1	DNA polymerase
OG_00032	NC_001132	Myxoma virus	9633744	NP_051822.1	m108R
OG_00032	NC_001266	Rabbit fibroma virus	9633918	NP_051997.1	gp108R
OG_00032	NC_001611	Variola virus	9627643	NP_042166.1	hypothetical protein VARVgp122
OG_00032	NC_001731	Molluscum contagiosum virus subtype 1	9629055	NP_044074.1	MC123R
OG_00032	NC_001993	Melanoplus sanguinipes entomopoxvirus	9631473	NP_048219.1	ORF MSV148 putative DNA helicase (vaccinia A18R), similar to SW:P20534
OG_00032	NC_002188	Fowlpox virus	9634853	NP_039146.1	DNA helicase, transcriptional elongation
OG_00032	NC_002520	Amsacta moorei entomopoxvirus 'L'	9964373	NP_064841.1	DNA helicase, transcriptional elongation
OG_00032	NC_002642	Yaba-like disease virus	12085093	NP_073495.1	110R protein
OG_00032	NC_003027	Lumpy skin disease virus NI-2490	15150549	NP_150544.1	LSDV110 putative DNA helicase transcriptional elongation factor
OG_00032	NC_003310	Monkeypox virus Zaire-96-I-16	17975042	NP_536556.1	A19R
OG_00032	NC_003389	Swinepox virus	18640193	NP_570267.1	SPV107 putative DNA helicase transcriptional elongation factor
OG_00032	NC_003391	Camelpox virus	18640370	NP_570526.1	CMLV136
OG_00032	NC_003663	Cowpox virus	20178513	NP_619934.1	CPXV151 protein
OG_00032	NC_004002	Sheeppox virus	21492562	NP_659682.1	DNA helicase, transcritional elongation
OG_00032	NC_004003	Goatpox virus Pellor	148912987	YP_001293301.1	hypothetical protein GTPV_gp105
OG_00032	NC_004105	Ectromelia virus	22164727	NP_671640.1	EVM121
OG_00032	NC_005179	Yaba monkey tumor virus	38229272	NP_938365.1	110R
OG_00032	NC_005309	Canarypox virus	40556195	NP_955280.1	CNPV257 DNA helicase, transcriptional elongation
OG_00032	NC_005336	Orf virus	41057158	NP_957872.1	ORF095 DNA helicase
OG_00032	NC_005337	Bovine papular stomatitis virus	41057531	NP_958004.1	ORF095 DNA helicase
OG_00032	NC_006966	Deerpox virus W-848-83	62637496	YP_227494.1	DNA helicase (elongation)
OG_00032	NC_006967	Deerpox virus W-1170-84	211956390	YP_002302459.1	DNA helicase
OG_00032	NC_006998	Vaccinia virus	66275935	YP_233020.1	DNA helicase
OG_00032	NC_008030	Nile crocodilepox virus	115531805	YP_784331.1	DNA helicase
OG_00032	NC_008291	Taterapox virus	113195317	YP_717447.1	DNA helicase
OG_00032	NC_009888	Tanapox virus	157939733	YP_001497105.1	DNA helicase
OG_00032	NC_013804	Pseudocowpox virus	289183860	YP_003457401.1	DNA helicase
OG_00032	NC_015960	Yoka poxvirus	345107310	YP_004821475.1	DNA helicase
OG_00032	NC_016924	Cotia virus SPAn232	377830014	YP_005296315.1	unnamed protein product
OG_00032	NC_021246	Mythimna separata entomopoxvirus 'L'	506497800	YP_008003599.1	DNA helicase, transcript release factor
OG_00032	NC_021247	Adoxophyes honmai entomopoxvirus 'L'	506498082	YP_008003879.1	DNA helicase, transcript release factor
OG_00032	NC_021248	Choristoneura biennis entomopoxvirus 'L'	506498378	YP_008004174.1	DNA helicase, transcript release factor
OG_00032	NC_022563	Squirrelpox virus	571798033	YP_008658532.1	transcript release/DNA helicase
OG_00032	NC_023426	Anomala cuprea entomopoxvirus	582973247	YP_009001621.1	DNA helicase, transcriptional elongation
OG_00032	NC_024446	Penguinpox virus	659488318	YP_009046180.1	DNA helicase
OG_00032	NC_024447	Pigeonpox virus	659488553	YP_009046414.1	DNA helicase
OG_00033	NC_001132	Myxoma virus	9633717	NP_051795.1	m81R
OG_00033	NC_001266	Rabbit fibroma virus	9633892	NP_051970.1	gp081R
OG_00033	NC_001611	Variola virus	9627617	NP_042140.1	hypothetical protein VARVgp096
OG_00033	NC_001731	Molluscum contagiosum virus subtype 1	9629027	NP_044046.1	MC095R
OG_00033	NC_001993	Melanoplus sanguinipes entomopoxvirus	9631345	NP_048184.1	ORF MSV113 putative early transcription factor small subunit VETF-S homolog (vaccinia D6R), similar to SW:P04308
OG_00033	NC_002188	Fowlpox virus	9634727	NP_039020.1	Early transcription factor small subunit
OG_00033	NC_002520	Amsacta moorei entomopoxvirus 'L'	9964488	NP_064956.1	putative early transcription factor small subunit
OG_00033	NC_002642	Yaba-like disease virus	12085067	NP_073469.1	84R protein
OG_00033	NC_003027	Lumpy skin disease virus NI-2490	15150523	NP_150518.1	LSDV084 putative early transcription factor small subunit
OG_00033	NC_003310	Monkeypox virus Zaire-96-I-16	17975016	NP_536530.1	E6R
OG_00033	NC_003389	Swinepox virus	18640167	NP_570241.1	SPV081 putative early transcription factor VETFS
OG_00033	NC_003391	Camelpox virus	18640343	NP_570499.1	CMLV109
OG_00033	NC_003663	Cowpox virus	20178486	NP_619907.1	CPXV123 protein
OG_00033	NC_004002	Sheeppox virus	21492537	NP_659656.1	Early transcription factor VETFs
OG_00033	NC_004003	Goatpox virus Pellor	148912961	YP_001293275.1	hypothetical protein GTPV_gp080
OG_00033	NC_004105	Ectromelia virus	22164700	NP_671613.1	EVM095
OG_00033	NC_005179	Yaba monkey tumor virus	38229246	NP_938339.1	84R
OG_00033	NC_005309	Canarypox virus	40556018	NP_955103.1	CNPV080 early transcription factor small subunit VETFS
OG_00033	NC_005336	Orf virus	41057132	NP_957846.1	ORF069 early transcription factor VETFs
OG_00033	NC_005337	Bovine papular stomatitis virus	41057505	NP_957978.1	ORF069 early transcription factor VETFs
OG_00033	NC_006966	Deerpox virus W-848-83	62637470	YP_227468.1	Early transcription factor VETFs
OG_00033	NC_006967	Deerpox virus W-1170-84	211956364	YP_002302433.1	early transcription factor VETFs
OG_00033	NC_006998	Vaccinia virus	66275908	YP_232993.1	70kDa small subunit of early gene transcription factor VETF
OG_00033	NC_008030	Nile crocodilepox virus	115531778	YP_784304.1	early transcription factor small subunit
OG_00033	NC_008291	Taterapox virus	113195290	YP_717420.1	70kDa small subunit of early transcription initiation factor VETF
OG_00033	NC_009888	Tanapox virus	157939707	YP_001497079.1	early transcription factor VETFs
OG_00033	NC_013804	Pseudocowpox virus	289183833	YP_003457374.1	early transcription factor
OG_00033	NC_015960	Yoka poxvirus	345107280	YP_004821445.1	early gene transcription factor
OG_00033	NC_016924	Cotia virus SPAn232	377829991	YP_005296288.1	unnamed protein product
OG_00033	NC_021246	Mythimna separata entomopoxvirus 'L'	506497932	YP_008003731.1	morph, VETF-s early transcription factor small
OG_00033	NC_021247	Adoxophyes honmai entomopoxvirus 'L'	506498185	YP_008003982.1	morph, VETF-s early transcription factor small
OG_00033	NC_021248	Choristoneura biennis entomopoxvirus 'L'	506498491	YP_008004287.1	morph, VETF-s early transcription factor small
OG_00033	NC_022563	Squirrelpox virus	571798003	YP_008658502.1	early transcription factor
OG_00033	NC_023426	Anomala cuprea entomopoxvirus	582973209	YP_009001583.1	putative early transcription factor small subunit
OG_00033	NC_024446	Penguinpox virus	659488195	YP_009046057.1	early transcription factor VETF
OG_00033	NC_024447	Pigeonpox virus	659488433	YP_009046294.1	early transcription factor VETF
OG_00034	KJ614390	Faustovirus	AIB52134.1_425
OG_00034	NC_000852	Paramecium bursaria Chlorella virus 1	340025908	NP_048939.2	DNA topoisomerase II
OG_00034	NC_001659	African swine fever virus	9628219	NP_042805.1	topoisomerase II
OG_00034	NC_003038	Invertebrate iridescent virus 6	15078758	NP_149508.1	045L
OG_00034	NC_007346	Emiliania huxleyi virus 86	73852918	YP_294202.1	putative DNA topoisomerase
OG_00034	NC_008187	Invertebrate iridescent virus 3	109287964	YP_654658.1	hypothetical protein MIV086L
OG_00034	NC_008603	Paramecium bursaria Chlorella virus FR483	155370647	YP_001426181.1	hypothetical protein FR483_N549R
OG_00034	NC_008724	Acanthocystis turfacea Chlorella virus 1	155371498	YP_001427032.1	hypothetical protein ATCV1_Z551L
OG_00034	NC_009898	Paramecium bursaria Chlorella virus NY2A	157953085	YP_001497977.1	hypothetical protein NY2A_B781L
OG_00034	NC_009899	Paramecium bursaria Chlorella virus AR158	157953897	YP_001498788.1	hypothetical protein AR158_C707L
OG_00034	NC_010191	Ostreococcus virus OsV5	163955216	YP_001648320.1	hypothetical protein OsV5_244r
OG_00034	NC_013288	Ostreococcus tauri virus 1	260666081	YP_003213035.1	DNA topoisomerase II
OG_00034	NC_013756	Marseillevirus marseillevirus	284504201	YP_003406916.1	DNA topoisomerase II
OG_00034	NC_014637	Cafeteria roenbergensis virus BV-PW1	310831315	YP_003969958.1	putative DNA topoisomerase IIA precursor
OG_00034	NC_014649	Acanthamoeba polyphaga mimivirus	311977868	YP_003986988.1	DNA topoisomerase 2
OG_00034	NC_014765	Bathycoccus sp. RCC1105 virus BpV1	313768187	YP_004061618.1	hypothetical protein BpV1_188c
OG_00034	NC_014767	Micromonas sp. RCC1109 virus MpV1	313768427	YP_004062107.1	hypothetical protein MpV1_224c
OG_00034	NC_014789	Ostreococcus tauri virus 2	314055306	YP_004063644.1	DNA topoisomerase II
OG_00034	NC_015326	Lausannevirus	327409604	YP_004347024.1	DNA topoisomerase II
OG_00034	NC_015780	Wiseana iridescent virus	339906076	YP_004732873.1	hypothetical protein WIV_gp090
OG_00034	NC_016072	Megavirus chiliensis	363540235	YP_004894454.1	mg403 gene product
OG_00034	NC_020104	Acanthamoeba polyphaga moumouvirus	441432261	YP_007354303.1	DNA topoisomerase 2
OG_00034	NC_020232	Megavirus lba	448825356	YP_007418287.1	DNA topoisomerase 2
OG_00034	NC_020852	Ostreococcus lucimarinus virus OlV5	472341156	YP_007674675.1	topoisomerase 2
OG_00034	NC_020864	Micromonas pusilla virus 12T	472342782	YP_007676289.1	DNA topoisomerase IIB
OG_00034	NC_021312	Phaeocystis globosa virus	508181851	YP_008052370.1	DNA gyrase/DNA topoisomerase IV subunit A
OG_00034	NC_021901	Invertebrate iridovirus 22	527333655	YP_008357439.1	DNA topoisomerase II
OG_00034	NC_023423	Pithovirus sibericum	585299467	YP_009001040.1	topoisomerase IIA
OG_00034	NC_023611	Invertebrate iridescent virus 30	589287840	YP_009010443.1	DNA topoisomerase II
OG_00034	NC_023613	Invertebrate iridovirus 25	589288020	YP_009010684.1	DNA topoisomerase II
OG_00034	NC_023615	Invertebrate iridescent virus 22	589288194	YP_009010908.1	DNA topoisomerase II
OG_00034	NC_023848	Anopheles minimus irodovirus	602259518	YP_009021205.1	DNA topoisomerase II
OG_00034	NC_024451	Armadillidium vulgare iridescent virus	660515747	YP_009046706.1	DNA topoisomerase II
OG_00034	NC_024697	Aureococcus anophagefferens virus	672551264	YP_009052367.1	putative topoisomerase type IIA
OG_00034	NC_025412	Melbournevirus	701447283	YP_009094655.1	conserved DNA topoisomerase II
OG_00034	NC_014766	Ostreococcus lucimarinus virus OlV1	313844192	YP_004061855.1	hypothetical protein OlV1_223c
OG_00035	NC_001132	Myxoma virus	9633724	NP_051802.1	m88L
OG_00035	NC_001266	Rabbit fibroma virus	9633899	NP_051977.1	gp088L
OG_00035	NC_001611	Variola virus	9627624	NP_042147.1	hypothetical protein VARVgp103
OG_00035	NC_001731	Molluscum contagiosum virus subtype 1	9629034	NP_044053.1	MC102L
OG_00035	NC_001993	Melanoplus sanguinipes entomopoxvirus	9631501	NP_048140.1	ORF MSV069 putative rifampicin resistance (RIF) protein, Heliothis armigera entomopoxvirus RIF homolog (vaccinia D13L) similar to GB:U44841
OG_00035	NC_002188	Fowlpox virus	19173809	NP_597675.1	Rifampicin resistance N3L protein
OG_00035	NC_002520	Amsacta moorei entomopoxvirus 'L'	9964436	NP_064904.1	rifampicin resistance protein
OG_00035	NC_002642	Yaba-like disease virus	12085073	NP_073475.1	90L protein
OG_00035	NC_003027	Lumpy skin disease virus NI-2490	15150529	NP_150524.1	LSDV090 putative rifampicin resistance protein
OG_00035	NC_003310	Monkeypox virus Zaire-96-I-16	17975023	NP_536537.1	E13L
OG_00035	NC_003389	Swinepox virus	18640173	NP_570247.1	SPV087 putative rifampicin resistance protein IMV assembly
OG_00035	NC_003391	Camelpox virus	18640350	NP_570506.1	CMLV116
OG_00035	NC_003663	Cowpox virus	20178493	NP_619914.1	CPXV131 protein
OG_00035	NC_004002	Sheeppox virus	21492543	NP_659662.1	Rifampin resistance, IMV assembly
OG_00035	NC_004003	Goatpox virus Pellor	148912967	YP_001293281.1	hypothetical protein GTPV_gp086
OG_00035	NC_004105	Ectromelia virus	22164707	NP_671620.1	EVM102
OG_00035	NC_005179	Yaba monkey tumor virus	38229252	NP_938345.1	90L
OG_00035	NC_005309	Canarypox virus	40556008	NP_955093.1	CNPV070 putative rifampicin resistance protein, IMV assembly
OG_00035	NC_005336	Orf virus	41057138	NP_957852.1	ORF075 putative rifampicin resistance protein
OG_00035	NC_005337	Bovine papular stomatitis virus	41057511	NP_957984.1	ORF075 rifampin resistance protein
OG_00035	NC_006966	Deerpox virus W-848-83	62637476	YP_227474.1	Rifampicin resistance protein
OG_00035	NC_006967	Deerpox virus W-1170-84	211956370	YP_002302439.1	rifampicin resistance protein
OG_00035	NC_006998	Vaccinia virus	66275915	YP_233000.1	rifampicin target
OG_00035	NC_008030	Nile crocodilepox virus	115531784	YP_784310.1	rifampin resistance protein
OG_00035	NC_008291	Taterapox virus	113195297	YP_717427.1	hypothetical protein TATV_DAH68_120
OG_00035	NC_009888	Tanapox virus	157939713	YP_001497085.1	rifampin resistance protein
OG_00035	NC_013804	Pseudocowpox virus	289183840	YP_003457381.1	rifampicin resistance protein
OG_00035	NC_015960	Yoka poxvirus	345107288	YP_004821453.1	rifampicin target
OG_00035	NC_016924	Cotia virus SPAn232	377829996	YP_005296295.1	unnamed protein product
OG_00035	NC_021246	Mythimna separata entomopoxvirus 'L'	506497894	YP_008003693.1	trimeric virion coat protein rifampicin res
OG_00035	NC_021247	Adoxophyes honmai entomopoxvirus 'L'	506498138	YP_008003935.1	trimeric virion coat protein rifampicin res
OG_00035	NC_021248	Choristoneura biennis entomopoxvirus 'L'	506498445	YP_008004241.1	trimeric virion coat protein rifampicin res
OG_00035	NC_022563	Squirrelpox virus	571798013	YP_008658512.1	rifampicin resisitance protein
OG_00035	NC_023426	Anomala cuprea entomopoxvirus	582973292	YP_009001666.1	rifampicin resistance protein
OG_00035	NC_024446	Penguinpox virus	659488188	YP_009046050.1	rifampicin resistance N3L protein
OG_00035	NC_024447	Pigeonpox virus	659488426	YP_009046287.1	rifampicin resistance N3L protein
OG_00036	NC_001132	Myxoma virus	9633716	NP_051794.1	m80R
OG_00036	NC_001266	Rabbit fibroma virus	9633891	NP_051969.1	gp080R
OG_00036	NC_001611	Variola virus	9627616	NP_042139.1	hypothetical protein VARVgp095
OG_00036	NC_001731	Molluscum contagiosum virus subtype 1	9629026	NP_044045.1	MC094R
OG_00036	NC_001993	Melanoplus sanguinipes entomopoxvirus	9631496	NP_048160.1	ORF MSV089 Putative NTPase, Rabbit fibroma virus C5 (vaccinia D5R) homolog, similar to PIR:G41700
OG_00036	NC_002188	Fowlpox virus	9634728	NP_039021.1	NTPase, DNA replication
OG_00036	NC_002520	Amsacta moorei entomopoxvirus 'L'	9964401	NP_064869.1	putative NTPase
OG_00036	NC_002642	Yaba-like disease virus	12085066	NP_073468.1	83R protein
OG_00036	NC_003027	Lumpy skin disease virus NI-2490	15150522	NP_150517.1	LSDV083 putative NTPase
OG_00036	NC_003310	Monkeypox virus Zaire-96-I-16	17975015	NP_536529.1	E5R
OG_00036	NC_003389	Swinepox virus	18640166	NP_570240.1	SPV080 putative NTPase
OG_00036	NC_003391	Camelpox virus	18640342	NP_570498.1	CMLV108
OG_00036	NC_003663	Cowpox virus	20178485	NP_619906.1	CPXV122 protein
OG_00036	NC_004002	Sheeppox virus	21492536	NP_659655.1	NTPase
OG_00036	NC_004003	Goatpox virus Pellor	148912960	YP_001293274.1	hypothetical protein GTPV_gp079
OG_00036	NC_004105	Ectromelia virus	22164699	NP_671612.1	EVM094
OG_00036	NC_005179	Yaba monkey tumor virus	38229245	NP_938338.1	83R
OG_00036	NC_005309	Canarypox virus	40556020	NP_955105.1	CNPV082 NTPase, DNA replication
OG_00036	NC_005336	Orf virus	41057131	NP_957845.1	ORF068 NTPase
OG_00036	NC_005337	Bovine papular stomatitis virus	41057504	NP_957977.1	ORF068 NTPase
OG_00036	NC_006966	Deerpox virus W-848-83	62637469	YP_227467.1	NTPase (DNA replication)
OG_00036	NC_006967	Deerpox virus W-1170-84	211956363	YP_002302432.1	NTPase
OG_00036	NC_006998	Vaccinia virus	66275907	YP_232992.1	NTPase
OG_00036	NC_008030	Nile crocodilepox virus	115531777	YP_784303.1	NTPase
OG_00036	NC_008291	Taterapox virus	113195289	YP_717419.1	NTPase
OG_00036	NC_009888	Tanapox virus	157939706	YP_001497078.1	NTPase
OG_00036	NC_013804	Pseudocowpox virus	289183832	YP_003457373.1	NTPase
OG_00036	NC_015960	Yoka poxvirus	345107278	YP_004821443.1	NTPase
OG_00036	NC_016924	Cotia virus SPAn232	377829990	YP_005296287.1	unnamed protein product
OG_00036	NC_021246	Mythimna separata entomopoxvirus 'L'	506497828	YP_008003627.1	NTPase, DNA primase
OG_00036	NC_021247	Adoxophyes honmai entomopoxvirus 'L'	506498111	YP_008003908.1	NTPase, DNA primase
OG_00036	NC_021248	Choristoneura biennis entomopoxvirus 'L'	506498418	YP_008004214.1	NTPase, DNA primase
OG_00036	NC_022563	Squirrelpox virus	571798002	YP_008658501.1	NTPase
OG_00036	NC_023426	Anomala cuprea entomopoxvirus	582973263	YP_009001637.1	putative NTPase
OG_00036	NC_024446	Penguinpox virus	659488196	YP_009046058.1	NTPase
OG_00036	NC_024447	Pigeonpox virus	659488434	YP_009046295.1	NTPase
OG_00037	NC_001132	Myxoma virus	9633680	NP_051758.1	m44R
OG_00037	NC_001266	Rabbit fibroma virus	9633853	NP_051933.1	gp044R
OG_00037	NC_001611	Variola virus	9627583	NP_042106.1	RNA helicase NPH-II
OG_00037	NC_001731	Molluscum contagiosum virus subtype 1	9628982	NP_044001.1	MC050R
OG_00037	NC_001993	Melanoplus sanguinipes entomopoxvirus	9631497	NP_048157.1	ORF MSV086 putative RNA helicase (vaccinia I8R), similar to GB:L22579
OG_00037	NC_002188	Fowlpox virus	9634752	NP_039045.1	RNA helicase/NPH-II
OG_00037	NC_002520	Amsacta moorei entomopoxvirus 'L'	9964395	NP_064863.1	RNA helicase NPH-II
OG_00037	NC_002642	Yaba-like disease virus	12085032	NP_073434.1	49R protein
OG_00037	NC_003027	Lumpy skin disease virus NI-2490	15150488	NP_150483.1	LSDV049 putative RNA helicase
OG_00037	NC_003310	Monkeypox virus Zaire-96-I-16	17974982	NP_536496.1	I8R
OG_00037	NC_003389	Swinepox virus	18640132	NP_570206.1	SPV046 putative NPH-II RNA helicase
OG_00037	NC_003391	Camelpox virus	18640309	NP_570465.1	CMLV075
OG_00037	NC_003663	Cowpox virus	20178453	NP_619874.1	CPXV087 protein
OG_00037	NC_004002	Sheeppox virus	21492502	NP_659621.1	NPH-II, RNA helicase
OG_00037	NC_004003	Goatpox virus Pellor	148912926	YP_001293240.1	hypothetical protein GTPV_gp045
OG_00037	NC_004105	Ectromelia virus	22164666	NP_671579.1	EVM061
OG_00037	NC_005179	Yaba monkey tumor virus	38229211	NP_938304.1	49R
OG_00037	NC_005309	Canarypox virus	40556047	NP_955132.1	CNPV109 NPH-II, RNA helicase
OG_00037	NC_005336	Orf virus	41057099	NP_957813.1	ORF036 RNA helicase NPH-II
OG_00037	NC_005337	Bovine papular stomatitis virus	41057472	NP_957945.1	ORF036 RNA helicase NPH-II
OG_00037	NC_006966	Deerpox virus W-848-83	62637435	YP_227433.1	RNA helicase
OG_00037	NC_006967	Deerpox virus W-1170-84	211956329	YP_002302398.1	RNA helicase
OG_00037	NC_006998	Vaccinia virus	66275874	YP_232959.1	RNA-helicase DExH-NPH-II
OG_00037	NC_008030	Nile crocodilepox virus	115531735	YP_784261.1	RNA helicase NPH-II
OG_00037	NC_008291	Taterapox virus	113195257	YP_717387.1	RNA-helicase
OG_00037	NC_009888	Tanapox virus	157939672	YP_001497044.1	helicase
OG_00037	NC_013804	Pseudocowpox virus	289183800	YP_003457341.1	RNA helicase NPH-II
OG_00037	NC_015960	Yoka poxvirus	345107244	YP_004821409.1	RNA-helicase, DExH-NPH-II domain
OG_00037	NC_016924	Cotia virus SPAn232	377829958	YP_005296253.1	unnamed protein product
OG_00037	NC_021246	Mythimna separata entomopoxvirus 'L'	506497822	YP_008003621.1	RNA helicase, DExH-NPH-II domain
OG_00037	NC_021247	Adoxophyes honmai entomopoxvirus 'L'	506498105	YP_008003902.1	RNA helicase, DExH-NPH-II domain
OG_00037	NC_021248	Choristoneura biennis entomopoxvirus 'L'	506498412	YP_008004208.1	RNA helicase, DExH-NPH-II domain
OG_00037	NC_022563	Squirrelpox virus	571797969	YP_008658468.1	encapsidated ATP-dependent RNA helicase
OG_00037	NC_023426	Anomala cuprea entomopoxvirus	582973269	YP_009001643.1	RNA helicase NPH-II
OG_00037	NC_024446	Penguinpox virus	659488216	YP_009046078.1	DNA/RNA helicase/NPH-11
OG_00037	NC_024447	Pigeonpox virus	659488454	YP_009046315.1	DNA/RNA helicase/NPH-11
OG_00038	NC_001132	Myxoma virus	9633679	NP_051757.1	m43L
OG_00038	NC_001266	Rabbit fibroma virus	9633852	NP_051932.1	gp043L
OG_00038	NC_001611	Variola virus	9627582	NP_042105.1	hypothetical protein VARVgp061
OG_00038	NC_001731	Molluscum contagiosum virus subtype 1	9628981	NP_044000.1	MC049L
OG_00038	NC_001993	Melanoplus sanguinipes entomopoxvirus	9631454	NP_048260.1	ORF MSV189 putative core protein, Amsacta moorei EPV entomopoxvirus G1L homolog (vaccinia I7L), similar to SW:P29817
OG_00038	NC_002188	Fowlpox virus	9634753	NP_039046.1	Virion core protein
OG_00038	NC_002520	Amsacta moorei entomopoxvirus 'L'	9964495	NP_064963.1	putative core protein
OG_00038	NC_002642	Yaba-like disease virus	12085031	NP_073433.1	48L protein
OG_00038	NC_003027	Lumpy skin disease virus NI-2490	15150487	NP_150482.1	LSDV048 putative virion core protein
OG_00038	NC_003310	Monkeypox virus Zaire-96-I-16	17974981	NP_536495.1	I7L
OG_00038	NC_003389	Swinepox virus	18640131	NP_570205.1	SPV045 putative virion core protein
OG_00038	NC_003391	Camelpox virus	18640308	NP_570464.1	CMLV074
OG_00038	NC_003663	Cowpox virus	20178452	NP_619873.1	CPXV086 protein
OG_00038	NC_004002	Sheeppox virus	21492501	NP_659620.1	Virion core protein
OG_00038	NC_004003	Goatpox virus Pellor	148912925	YP_001293239.1	hypothetical protein GTPV_gp044
OG_00038	NC_004105	Ectromelia virus	22164665	NP_671578.1	EVM060
OG_00038	NC_005179	Yaba monkey tumor virus	38229210	NP_938303.1	48L
OG_00038	NC_005309	Canarypox virus	40556048	NP_955133.1	CNPV110 virion core proteinase
OG_00038	NC_005336	Orf virus	41057098	NP_957812.1	ORF035 virion core protease
OG_00038	NC_005337	Bovine papular stomatitis virus	41057471	NP_957944.1	ORF035 virion core protease
OG_00038	NC_006966	Deerpox virus W-848-83	62637434	YP_227432.1	Virion core protein
OG_00038	NC_006967	Deerpox virus W-1170-84	211956328	YP_002302397.1	virion core protein
OG_00038	NC_006998	Vaccinia virus	66275873	YP_232958.1	viral core cysteine proteinase
OG_00038	NC_008030	Nile crocodilepox virus	115531734	YP_784260.1	virion core proteinase
OG_00038	NC_008291	Taterapox virus	113195256	YP_717386.1	viral core cysteine proteinase
OG_00038	NC_009888	Tanapox virus	157939671	YP_001497043.1	topoisomerase II
OG_00038	NC_013804	Pseudocowpox virus	289183799	YP_003457340.1	virion core protease
OG_00038	NC_015960	Yoka poxvirus	345107243	YP_004821408.1	essential viral core cysteine proteinase
OG_00038	NC_016924	Cotia virus SPAn232	377829957	YP_005296252.1	unnamed protein product
OG_00038	NC_021246	Mythimna separata entomopoxvirus 'L'	506497935	YP_008003734.1	virion core cysteine protease
OG_00038	NC_021247	Adoxophyes honmai entomopoxvirus 'L'	506498182	YP_008003979.1	virion core cysteine protease
OG_00038	NC_021248	Choristoneura biennis entomopoxvirus 'L'	506498497	YP_008004293.1	virion core cysteine protease
OG_00038	NC_022563	Squirrelpox virus	571797968	YP_008658467.1	processing peptidase-cysteine peptidase MEROPS peptidase family C57 (clan CE)
OG_00038	NC_023426	Anomala cuprea entomopoxvirus	582973207	YP_009001581.1	putative core protein
OG_00038	NC_024446	Penguinpox virus	659488217	YP_009046079.1	virion core proteinase
OG_00038	NC_024447	Pigeonpox virus	659488455	YP_009046316.1	virion core proteinase
OG_00039	NC_001132	Myxoma virus	9633671	NP_051749.1	m035R
OG_00039	NC_001266	Rabbit fibroma virus	9633844	NP_051924.1	gp035R
OG_00039	NC_001611	Variola virus	9627572	NP_042095.1	sulfhydryl oxidase
OG_00039	NC_001731	Molluscum contagiosum virus subtype 1	9628972	NP_043991.1	MC040R
OG_00039	NC_001993	Melanoplus sanguinipes entomopoxvirus	9631495	NP_048164.1	ORF MSV093 putative vaccinia E10R homolog, similar to SW:P33821 and yeast ERV1, SW:P27882
OG_00039	NC_002188	Fowlpox virus	9634763	NP_039056.1	hypothetical protein FPV093
OG_00039	NC_002520	Amsacta moorei entomopoxvirus 'L'	9964428	NP_064896.1	sulfhydryl oxidase
OG_00039	NC_002642	Yaba-like disease virus	12085023	NP_073425.1	40R protein
OG_00039	NC_003027	Lumpy skin disease virus NI-2490	15150479	NP_150474.1	LSDV040 putative redox protein
OG_00039	NC_003310	Monkeypox virus Zaire-96-I-16	17974971	NP_536485.1	F9R
OG_00039	NC_003389	Swinepox virus	18640123	NP_570197.1	SPV037 potential redox protein
OG_00039	NC_003391	Camelpox virus	18640296	NP_570452.1	CMLV062
OG_00039	NC_003663	Cowpox virus	20178442	NP_619863.1	CPXV076 protein
OG_00039	NC_004002	Sheeppox virus	21492493	NP_659612.1	IMV redox protein, virus assembly
OG_00039	NC_004003	Goatpox virus Pellor	148912917	YP_001293231.1	hypothetical protein GTPV_gp036
OG_00039	NC_004105	Ectromelia virus	22164655	NP_671568.1	EVM050
OG_00039	NC_005179	Yaba monkey tumor virus	38229203	NP_938296.1	40R
OG_00039	NC_005309	Canarypox virus	40556058	NP_955143.1	CNPV120 putative IMV redox protein, virus assembly
OG_00039	NC_005336	Orf virus	41057089	NP_957803.1	ORF026 putative IMV redox protein
OG_00039	NC_005337	Bovine papular stomatitis virus	41057462	NP_957935.1	ORF026 IMV redox protein
OG_00039	NC_006966	Deerpox virus W-848-83	62637426	YP_227424.1	IMV redox protein
OG_00039	NC_006967	Deerpox virus W-1170-84	211956320	YP_002302389.1	IMV redox protein
OG_00039	NC_006998	Vaccinia virus	66275863	YP_232948.1	sulfhydryl oxidase
OG_00039	NC_008030	Nile crocodilepox virus	115531724	YP_784250.1	IMV redox protein
OG_00039	NC_008291	Taterapox virus	113195244	YP_717374.1	sulfhydryl oxidase
OG_00039	NC_009888	Tanapox virus	157939662	YP_001497034.1	hypothetical protein TANV_40R
OG_00039	NC_013804	Pseudocowpox virus	289183790	YP_003457331.1	ERV/ALR-like protein
OG_00039	NC_015960	Yoka poxvirus	345107232	YP_004821397.1	sulfhydryl oxidase
OG_00039	NC_016924	Cotia virus SPAn232	377829950	YP_005296244.1	unnamed protein product
OG_00039	NC_021246	Mythimna separata entomopoxvirus 'L'	506497888	YP_008003687.1	sulfhydryl oxidase FAD-linked (Cop-E10R)
OG_00039	NC_021247	Adoxophyes honmai entomopoxvirus 'L'	506498129	YP_008003926.1	sulfhydryl oxidase FAD-linked (Cop-E10R)
OG_00039	NC_021248	Choristoneura biennis entomopoxvirus 'L'	506498435	YP_008004231.1	sulfhydryl oxidase FAD-linked (Cop-E10R)
OG_00039	NC_022563	Squirrelpox virus	571797959	YP_008658458.1	putative redox protein
OG_00039	NC_023426	Anomala cuprea entomopoxvirus	582973167	YP_009001541.1	sulfhydryl oxidase
OG_00039	NC_024446	Penguinpox virus	659488228	YP_009046090.1	sulfhydryl oxidase ERV1
OG_00039	NC_024447	Pigeonpox virus	659488466	YP_009046327.1	sulfhydryl oxidase ERV1
OG_00040	NC_001132	Myxoma virus	9633663	NP_051741.1	m27L
OG_00040	NC_001266	Rabbit fibroma virus	9633837	NP_051916.1	gp027L
OG_00040	NC_001611	Variola virus	9627563	NP_042086.1	poly(A) polymerase large subunit
OG_00040	NC_001731	Molluscum contagiosum virus subtype 1	9628963	NP_043982.1	MC031L
OG_00040	NC_001993	Melanoplus sanguinipes entomopoxvirus	9631476	NP_048214.1	ORF MSV143 putative poly(A) polymerase large subunit PAP-L homolog (vaccinia E1L), similar to SW:P33809
OG_00040	NC_002188	Fowlpox virus	9634772	NP_039065.1	Poly(A) polymerase large subunit, PAP-L
OG_00040	NC_002520	Amsacta moorei entomopoxvirus 'L'	9964352	NP_064820.1	putative poly(A) polymerase large subunit
OG_00040	NC_002642	Yaba-like disease virus	12085015	NP_073417.1	32L protein
OG_00040	NC_003027	Lumpy skin disease virus NI-2490	15150471	NP_150466.1	LSDV032 poly(A) polymerase large subunit
OG_00040	NC_003310	Monkeypox virus Zaire-96-I-16	17974963	NP_536477.1	F1L
OG_00040	NC_003389	Swinepox virus	18640116	NP_570190.1	SPV030 poly(A) polymerase lage subunit PAPL
OG_00040	NC_003391	Camelpox virus	18640287	NP_570443.1	CMLV053
OG_00040	NC_003663	Cowpox virus	20178433	NP_619854.1	CPXV067 protein
OG_00040	NC_004002	Sheeppox virus	21492485	NP_659604.1	Poly(A) polymerase large subunit
OG_00040	NC_004003	Goatpox virus Pellor	148912909	YP_001293223.1	hypothetical protein GTPV_gp028
OG_00040	NC_004105	Ectromelia virus	22164646	NP_671559.1	EVM041
OG_00040	NC_005179	Yaba monkey tumor virus	38229195	NP_938288.1	32L
OG_00040	NC_005309	Canarypox virus	40556067	NP_955152.1	CNPV129 poly(A) polymerase large subunit PAPL
OG_00040	NC_005336	Orf virus	41057081	NP_957795.1	ORF018 poly-A polymerase catalytic subunit PAPL
OG_00040	NC_005337	Bovine papular stomatitis virus	41057454	NP_957927.1	ORF018 poly-A polymerase catalytic subunit PAPL
OG_00040	NC_006966	Deerpox virus W-848-83	62637418	YP_227416.1	Poly(A) polymerase large subunit
OG_00040	NC_006967	Deerpox virus W-1170-84	211956312	YP_002302381.1	poly(A) polymerase large subunit
OG_00040	NC_006998	Vaccinia virus	66275854	YP_232939.1	poly-A polymerase catalytic subunit VP55
OG_00040	NC_008030	Nile crocodilepox virus	115531718	YP_784244.1	poly(A) polymerase large subunit
OG_00040	NC_008291	Taterapox virus	113195235	YP_717365.1	poly-A polymerase catalytic subunit VP55
OG_00040	NC_009888	Tanapox virus	157939654	YP_001497026.1	poly (A) polymerase
OG_00040	NC_013804	Pseudocowpox virus	289183782	YP_003457323.1	poly(A)-polymerase subunit
OG_00040	NC_015960	Yoka poxvirus	345107223	YP_004821388.1	VP55
OG_00040	NC_016924	Cotia virus SPAn232	377829944	YP_005296237.1	unnamed protein product
OG_00040	NC_021246	Mythimna separata entomopoxvirus 'L'	506497782	YP_008003581.1	poly(A) polymerase catalytic subunit VP55
OG_00040	NC_021247	Adoxophyes honmai entomopoxvirus 'L'	506498064	YP_008003861.1	poly(A) polymerase catalytic subunit VP55
OG_00040	NC_021248	Choristoneura biennis entomopoxvirus 'L'	506498359	YP_008004155.1	poly(A) polymerase catalytic subunit VP55
OG_00040	NC_022563	Squirrelpox virus	571797949	YP_008658448.1	poly(A) polymerase catalytic subunit
OG_00040	NC_023426	Anomala cuprea entomopoxvirus	582973245	YP_009001619.1	putative poly(A) polymerase large subunit
OG_00040	NC_024446	Penguinpox virus	659488237	YP_009046099.1	polyA polymerase large subunit PAP-L
OG_00040	NC_024447	Pigeonpox virus	659488475	YP_009046336.1	polyA polymerase large subunit PAP-L
OG_00041	NC_001132	Myxoma virus	9633690	NP_051768.1	m54R
OG_00041	NC_001266	Rabbit fibroma virus	9633863	NP_051943.1	gp054R
OG_00041	NC_001611	Variola virus	9627593	NP_042116.1	poxvirus myristoylprotein
OG_00041	NC_001731	Molluscum contagiosum virus subtype 1	9629000	NP_044019.1	MC068R
OG_00041	NC_001993	Melanoplus sanguinipes entomopoxvirus	9631350	NP_048192.1	ORF MSV121 putative membrane protein, fowlpox virus FP1 homolog (vaccinia G9R), similar to SW:P15909
OG_00041	NC_002188	Fowlpox virus	9634797	NP_039090.1	Myristylated protein
OG_00041	NC_002520	Amsacta moorei entomopoxvirus 'L'	9964349	NP_064817.1	poxvirus myristoylprotein
OG_00041	NC_002642	Yaba-like disease virus	12085042	NP_073444.1	59R protein
OG_00041	NC_003027	Lumpy skin disease virus NI-2490	15150498	NP_150493.1	LSDV059 putative myristylated protein
OG_00041	NC_003310	Monkeypox virus Zaire-96-I-16	17974992	NP_536506.1	G10R
OG_00041	NC_003389	Swinepox virus	18640142	NP_570216.1	SPV056 putative myristylated protein
OG_00041	NC_003391	Camelpox virus	18640319	NP_570475.1	CMLV085
OG_00041	NC_003663	Cowpox virus	20178463	NP_619884.1	CPXV098 protein
OG_00041	NC_004002	Sheeppox virus	21492512	NP_659631.1	Myristylated protein
OG_00041	NC_004003	Goatpox virus Pellor	148912936	YP_001293250.1	hypothetical protein GTPV_gp055
OG_00041	NC_004105	Ectromelia virus	22164676	NP_671589.1	EVM071
OG_00041	NC_005179	Yaba monkey tumor virus	38229221	NP_938314.1	59R
OG_00041	NC_005309	Canarypox virus	40556110	NP_955195.1	CNPV172 putative myristylated protein
OG_00041	NC_005336	Orf virus	41057109	NP_957823.1	ORF046 putative myristylated protein
OG_00041	NC_005337	Bovine papular stomatitis virus	41057482	NP_957955.1	ORF046 myristylated protein
OG_00041	NC_006966	Deerpox virus W-848-83	62637445	YP_227443.1	Myristylated protein
OG_00041	NC_006967	Deerpox virus W-1170-84	211956339	YP_002302408.1	myristylated protein
OG_00041	NC_006998	Vaccinia virus	66275884	YP_232969.1	myristylprotein
OG_00041	NC_008030	Nile crocodilepox virus	115531745	YP_784271.1	myristylated protein
OG_00041	NC_008291	Taterapox virus	113195267	YP_717397.1	IMV membrane protein
OG_00041	NC_009888	Tanapox virus	157939682	YP_001497054.1	hypothetical protein TANV_59R
OG_00041	NC_013804	Pseudocowpox virus	289183810	YP_003457351.1	myristylated protein
OG_00041	NC_015960	Yoka poxvirus	345107255	YP_004821420.1	myristylprotein
OG_00041	NC_016924	Cotia virus SPAn232	377829968	YP_005296263.1	unnamed protein product
OG_00041	NC_021246	Mythimna separata entomopoxvirus 'L'	506497778	YP_008003577.1	entry-fusion complex component, myristylprotein
OG_00041	NC_021247	Adoxophyes honmai entomopoxvirus 'L'	506498062	YP_008003859.1	entry-fusion complex component, myristylprotein
OG_00041	NC_021248	Choristoneura biennis entomopoxvirus 'L'	506498362	YP_008004158.1	entry-fusion complex component, myristylprotein
OG_00041	NC_022563	Squirrelpox virus	571797979	YP_008658478.1	myristylprotein / IMV protein
OG_00041	NC_023426	Anomala cuprea entomopoxvirus	582973155	YP_009001529.1	poxvirus myristoylprotein
OG_00041	NC_024446	Penguinpox virus	659488259	YP_009046121.1	myristylated protein
OG_00041	NC_024447	Pigeonpox virus	659488497	YP_009046358.1	myristylated protein
OG_00042	NC_001132	Myxoma virus	9633691	NP_051769.1	m55R
OG_00042	NC_001266	Rabbit fibroma virus	9633864	NP_051944.1	gp055R
OG_00042	NC_001611	Variola virus	9627594	NP_042117.1	hypothetical protein VARVgp073
OG_00042	NC_001731	Molluscum contagiosum virus subtype 1	9629001	NP_044020.1	MC069R
OG_00042	NC_001993	Melanoplus sanguinipes entomopoxvirus	9631378	NP_048254.1	ORF MSV183 putative myristylated membrane protein, Molluscum contagiosum virus MC069R (vaccinia L1R) homolog, similar to GB:U60315
OG_00042	NC_002188	Fowlpox virus	9634798	NP_039091.1	Myristylated membrane protein
OG_00042	NC_002520	Amsacta moorei entomopoxvirus 'L'	9964531	NP_064999.1	putative myristylated membrane protein
OG_00042	NC_002642	Yaba-like disease virus	12085043	NP_073445.1	60R protein
OG_00042	NC_003027	Lumpy skin disease virus NI-2490	15150499	NP_150494.1	LSDV060 putative myristylated IMV envelope protein
[truncated: 19,258 more rows]
[truncated: 1 more columns]

## Sheet: Table S3
Table S3. Presence/absence matrix of orthologus groups in respective Megavirale species.
Species	OG_00000	OG_00001	OG_00002	OG_00003	OG_00004	OG_00006	OG_00009	OG_00010	OG_00013	OG_00014	OG_00016	OG_00019	OG_00020	OG_00021	OG_00023	OG_00024	OG_00025	OG_00026	OG_00027	OG_00029	OG_00031	OG_00032	OG_00033	OG_00034	OG_00035	OG_00036	OG_00037	OG_00038	OG_00039	OG_00040	OG_00041	OG_00042	OG_00043	OG_00044	OG_00045	OG_00046	OG_00047	OG_00048	OG_00049	OG_00050	OG_00051	OG_00052	OG_00053	OG_00054	OG_00055	OG_00056	OG_00057	OG_00058	OG_00059
Spodoptera frugiperda ascovirus 1a	1	1	1	0	0	0	0	0	1	1	1	0	0	0	0	0	0	0	0	0	0	0	0	0	0	0	0	0	0	0	0	0	0	0	0	0	0	0	0	0	0	0	0	0	0	1	1	0	0
Trichoplusia ni ascovirus 2c	1	1	1	1	0	0	0	0	1	1	1	0	0	0	0	0	0	0	0	0	0	0	0	0	0	0	0	0	0	0	0	0	0	0	0	0	0	0	0	0	0	0	0	0	0	1	1	0	0
Heliothis virescens ascovirus 3e	1	1	1	0	0	0	0	0	1	1	1	0	0	0	0	0	0	0	0	0	0	0	0	0	0	0	0	0	0	0	0	0	0	0	0	0	0	0	0	0	0	0	0	0	0	1	1	0	0
African swine fever virus	1	1	1	1	1	0	0	1	0	1	1	1	0	1	0	0	0	0	0	0	0	0	0	1	0	0	0	0	0	0	0	0	0	0	0	0	0	0	0	0	0	0	0	0	0	0	0	0	0
Faustovirus E12	1	1	1	1	1	0	0	1	0	1	0	0	0	1	0	0	0	0	0	0	0	0	0	1	0	0	0	0	0	0	0	0	0	0	0	0	0	0	0	0	0	0	0	0	0	1	1	0	0
Lymphocystis disease virus 1	1	1	1	1	0	0	0	1	1	1	1	0	0	0	0	0	0	0	0	0	0	0	0	0	0	0	0	0	0	0	0	0	0	0	0	0	0	0	0	0	0	0	0	0	0	1	0	0	0
Invertebrate iridescent virus 6	1	1	1	1	1	1	0	1	1	1	1	0	0	1	0	0	0	0	0	0	0	0	0	1	0	0	0	0	0	0	0	0	0	0	0	0	0	0	0	0	0	0	0	1	0	1	1	0	0
Infectious spleen and kidney necrosis virus	1	1	1	1	0	0	0	0	1	1	1	0	0	0	0	0	0	0	0	0	0	0	0	0	0	0	0	0	0	0	0	0	0	0	0	0	0	0	0	0	0	0	0	0	0	1	0	0	0
Ambystoma tigrinum virus	1	1	1	1	1	0	0	1	1	1	1	0	0	1	0	0	0	0	0	0	0	0	0	0	0	0	0	0	0	0	0	0	0	0	0	0	0	0	0	0	0	0	0	0	0	1	0	0	0
Lymphocystis disease virus - isolate China	1	1	1	1	0	0	0	1	1	1	1	0	0	0	0	0	0	0	0	0	0	0	0	0	0	0	0	0	0	0	0	0	0	0	0	0	0	0	0	0	0	0	0	0	0	1	0	0	0
Frog virus 3	1	1	1	1	1	0	0	1	1	1	1	0	0	1	0	0	0	0	0	0	0	0	0	0	0	0	0	0	0	0	0	0	0	0	0	0	0	0	0	0	0	0	0	0	0	1	0	0	0
Singapore grouper iridovirus	1	1	1	1	1	0	0	1	1	1	1	0	0	1	0	0	0	0	0	0	0	0	0	0	0	0	0	0	0	0	0	0	0	0	0	0	0	0	0	0	0	0	0	0	0	1	0	0	0
Invertebrate iridescent virus 3	1	1	1	1	0	1	0	1	1	1	1	0	0	1	0	0	1	0	0	0	0	0	0	1	0	0	0	0	0	0	0	0	0	0	0	0	0	0	0	0	0	0	0	0	0	1	0	0	0
Wiseana iridescent virus	1	1	1	1	1	1	0	1	1	1	1	0	0	1	0	0	1	0	0	0	0	0	0	1	0	0	0	0	0	0	0	0	0	0	0	0	0	0	0	0	0	0	0	0	0	1	0	0	0
European catfish virus	1	1	1	1	1	0	0	1	1	1	1	0	0	1	0	0	0	0	0	0	0	0	0	0	0	0	0	0	0	0	0	0	0	0	0	0	0	0	0	0	0	0	0	0	0	1	0	0	0
Invertebrate iridovirus 22	1	1	1	1	1	1	0	1	1	1	1	0	0	1	0	0	1	0	0	0	0	0	0	1	0	0	0	0	0	0	0	0	0	0	0	0	0	0	0	0	0	0	0	0	0	1	0	0	0
Invertebrate iridescent virus 30	1	1	1	1	1	1	0	1	1	1	1	0	0	1	0	0	1	0	0	0	0	0	0	1	0	0	0	0	0	0	0	0	0	0	0	0	0	0	0	0	0	0	0	0	0	1	0	0	0
Invertebrate iridovirus 25	1	1	1	1	1	1	0	1	1	1	1	0	0	1	0	0	1	0	0	0	0	0	0	1	0	0	0	0	0	0	0	0	0	0	0	0	0	0	0	0	0	0	0	0	0	1	0	0	0
Invertebrate iridescent virus 22	1	1	1	1	1	1	0	1	1	1	1	0	0	1	0	0	1	0	0	0	0	0	0	1	0	0	0	0	0	0	0	0	0	0	0	0	0	0	0	0	0	0	0	0	0	1	0	0	0
Anopheles minimus irodovirus	1	1	1	1	1	1	0	1	1	1	1	0	0	1	0	0	1	0	0	0	0	0	0	1	0	0	0	0	0	0	0	0	0	0	0	0	0	0	0	0	0	0	0	0	0	1	0	0	0
Armadillidium vulgare iridescent virus	1	1	1	1	1	1	0	1	1	1	1	0	0	1	0	0	1	0	0	0	0	0	0	1	0	0	0	0	0	0	0	0	0	0	0	0	0	0	0	0	0	0	0	0	0	1	1	0	0
Marseillevirus marseillevirus	1	1	1	1	0	0	0	1	1	0	1	1	0	1	0	0	0	0	0	0	0	0	0	1	0	0	0	0	0	0	0	0	0	0	0	0	0	0	0	0	0	0	0	1	0	1	1	0	0
Lausannevirus	1	1	1	1	1	0	0	1	1	1	1	1	0	1	0	0	0	0	0	0	0	0	0	1	0	0	0	0	0	0	0	0	0	0	0	0	0	0	0	0	0	0	0	1	0	1	1	0	0
Melbournevirus	1	1	1	1	0	0	0	1	1	1	1	1	0	1	0	0	0	0	0	0	0	0	0	1	0	0	0	0	0	0	0	0	0	0	0	0	0	0	0	0	0	0	0	1	0	1	1	0	0
Cafeteria roenbergensis virus BV-PW1	1	1	1	1	1	0	0	1	1	1	1	1	0	1	0	0	0	0	0	0	0	0	0	1	0	0	0	0	0	0	0	0	0	0	0	0	0	0	0	0	0	0	0	0	0	1	1	0	0
Acanthamoeba polyphaga mimivirus	1	1	1	1	0	0	0	1	1	1	1	1	0	1	1	0	0	0	0	1	0	0	0	1	0	0	0	0	0	0	0	0	0	0	0	0	0	0	0	0	0	0	0	0	0	1	1	0	0
Megavirus chiliensis	1	1	1	1	0	1	1	1	1	1	1	1	0	1	0	1	0	0	0	1	0	0	0	1	0	0	0	0	0	0	0	0	0	0	0	0	0	0	0	0	0	0	0	0	0	1	1	0	0
Acanthamoeba polyphaga moumouvirus	1	1	1	1	0	1	1	1	1	1	1	0	0	1	0	0	0	0	0	1	0	0	0	1	0	0	0	0	0	0	0	0	0	0	0	0	0	0	0	0	0	0	0	0	0	1	1	0	0
Megavirus lba	1	1	1	1	0	1	1	1	1	1	1	1	0	1	0	1	0	0	0	1	0	0	0	1	0	0	0	0	0	0	0	0	0	0	0	0	0	0	0	0	0	0	0	0	0	1	1	0	0
Pandoravirus dulcis	0	1	1	1	1	0	0	1	1	1	1	0	0	1	0	0	0	0	0	0	0	0	0	0	0	0	0	0	0	0	0	0	0	0	0	0	0	0	0	0	0	0	0	1	0	0	0	0	0
Pandoravirus salinus	0	1	1	1	1	0	0	1	1	1	1	0	0	1	0	0	0	0	0	0	0	0	0	0	0	0	0	0	0	0	0	0	0	0	0	0	0	0	0	0	0	0	0	1	0	0	0	0	0
Paramecium bursaria Chlorella virus 1	0	0	0	1	1	0	0	1	1	1	1	0	0	1	0	0	0	0	0	0	0	0	0	1	0	0	0	0	0	0	0	0	0	0	0	0	0	0	0	0	0	0	0	1	0	0	1	0	0
Ectocarpus siliculosus virus 1	0	0	0	1	0	0	0	1	1	1	1	0	0	1	0	0	0	0	0	0	0	0	0	0	0	0	0	0	0	0	0	0	0	0	0	0	0	0	0	0	0	0	0	0	0	0	0	0	0
Emiliania huxleyi virus 86	0	1	1	1	1	0	0	1	1	1	1	0	0	0	0	0	0	0	0	0	0	0	0	1	0	0	0	0	0	0	0	0	0	0	0	0	0	0	0	0	0	0	0	0	0	1	0	0	0
Paramecium bursaria Chlorella virus FR483	0	0	0	1	1	0	0	1	1	1	1	0	0	1	0	0	0	0	0	0	0	0	0	1	0	0	0	0	0	0	0	0	0	0	0	0	0	0	0	0	0	0	0	0	0	0	1	0	0
Acanthocystis turfacea Chlorella virus 1	0	0	0	1	1	0	0	1	1	1	1	0	0	1	0	0	0	0	0	0	0	0	0	1	0	0	0	0	0	0	0	0	0	0	0	0	0	0	0	0	0	0	0	0	0	0	1	0	0
Paramecium bursaria Chlorella virus NY2A	0	0	0	1	1	0	0	1	1	1	1	0	0	1	0	0	0	0	0	0	0	0	0	1	0	0	0	0	0	0	0	0	0	0	0	0	0	0	0	0	0	0	0	0	0	0	1	0	0
Paramecium bursaria Chlorella virus AR158	0	0	0	1	1	0	0	1	1	1	1	0	0	1	0	0	0	0	0	0	0	0	0	1	0	0	0	0	0	0	0	0	0	0	0	0	0	0	0	0	0	0	0	0	0	0	1	0	0
Ostreococcus virus OsV5	0	0	0	1	1	0	0	1	1	1	0	1	0	1	1	0	0	0	0	0	0	0	0	1	0	0	0	0	0	0	0	0	0	0	0	0	0	0	0	0	0	0	0	0	0	0	1	0	0
Feldmannia species virus	0	0	0	1	0	0	0	1	1	1	1	0	0	0	0	0	0	0	0	0	0	0	0	0	0	0	0	0	0	0	0	0	0	0	0	0	0	0	0	0	0	0	0	0	0	0	0	0	0
Ostreococcus tauri virus 1	0	0	0	1	1	0	0	1	1	1	0	1	0	1	1	0	0	0	0	0	0	0	0	1	0	0	0	0	0	0	0	0	0	0	0	0	0	0	0	0	0	0	0	0	0	0	1	0	0
Bathycoccus sp. RCC1105 virus BpV1	0	0	0	1	1	0	0	1	1	1	0	1	0	1	0	0	0	0	0	0	0	0	0	1	0	0	0	0	0	0	0	0	0	0	0	0	0	0	0	0	0	0	0	0	0	0	1	0	0
Ostreococcus lucimarinus virus OlV1	0	0	0	1	1	0	0	1	1	1	0	1	0	1	0	0	0	0	0	0	0	0	0	1	0	0	0	0	0	0	0	0	0	0	0	0	0	0	0	0	0	0	0	0	0	0	0	0	0
Micromonas sp. RCC1109 virus MpV1	0	0	0	1	1	0	0	1	1	1	0	1	0	1	0	0	0	0	0	0	0	0	0	1	0	0	0	0	0	0	0	0	0	0	0	0	0	0	0	0	0	0	0	0	0	0	1	0	0
Ostreococcus tauri virus 2	0	0	0	1	1	0	0	1	1	1	0	1	0	1	1	0	0	0	0	0	0	0	0	1	0	0	0	0	0	0	0	0	0	0	0	0	0	0	0	0	0	0	0	0	0	0	0	0	0
Ostreococcus lucimarinus virus OlV5	0	0	0	1	1	0	0	1	1	0	0	1	0	1	1	0	0	0	0	0	0	0	0	1	0	0	0	0	0	0	0	0	0	0	0	0	0	0	0	0	0	0	0	0	0	0	1	0	0
Micromonas pusilla virus 12T	0	0	0	1	1	0	0	1	1	1	0	1	0	1	0	0	0	0	0	0	0	0	0	1	0	0	0	0	0	0	0	0	0	0	0	0	0	0	0	0	0	0	0	0	0	0	1	0	0
Phaeocystis globosa virus	1	1	1	1	1	0	0	1	1	1	1	1	0	1	0	0	0	0	0	0	0	0	0	1	0	0	0	0	0	0	0	0	0	0	0	0	0	0	0	0	0	0	0	0	0	0	1	0	0
Aureococcus anophagefferens virus	1	1	1	1	1	0	1	1	1	1	1	0	0	1	0	0	0	0	0	0	0	0	0	1	0	0	0	0	0	0	0	0	0	0	0	0	0	0	0	0	0	0	0	0	0	0	0	0	0
Pithovirus sibericum	1	1	1	1	1	0	0	1	0	1	1	0	0	1	0	1	0	0	0	0	0	0	0	1	0	0	0	0	0	0	0	0	0	0	0	0	0	0	0	0	0	0	0	0	0	1	1	0	0
Myxoma virus	1	1	1	1	1	0	0	0	0	0	0	1	1	0	1	1	0	1	1	1	1	1	1	0	1	1	1	1	1	1	1	1	1	1	1	1	1	1	1	1	1	1	1	1	0	0	0	1	1
Rabbit fibroma virus	1	1	1	1	1	0	0	0	0	0	0	1	1	0	1	1	0	1	1	1	1	1	1	0	1	1	1	1	1	1	1	1	1	1	1	1	1	1	1	1	1	1	1	1	0	0	0	1	1
Variola virus	1	1	1	1	1	0	0	1	0	0	0	1	1	0	1	1	0	1	1	1	1	1	1	0	1	1	1	1	1	1	1	1	1	1	1	1	1	1	1	1	1	1	1	1	1	0	0	1	1
Molluscum contagiosum virus subtype 1	1	1	1	0	0	0	0	0	0	0	0	0	1	0	1	1	0	1	1	0	1	1	1	0	1	1	1	1	1	1	1	1	1	1	1	1	1	1	1	1	1	1	1	0	0	0	0	1	1
Melanoplus sanguinipes entomopoxvirus	1	1	1	0	0	0	0	0	0	0	0	0	0	0	1	1	1	1	1	0	1	1	1	0	1	1	1	1	1	1	1	1	1	1	1	1	1	1	1	1	1	1	1	1	0	0	0	0	0
Fowlpox virus	1	1	1	0	1	0	0	0	0	0	0	1	1	0	1	1	0	1	1	1	1	1	1	0	1	1	1	1	1	1	1	1	1	1	1	1	1	1	1	1	1	1	1	1	1	0	0	1	1
Amsacta moorei entomopoxvirus 'L'	1	1	1	0	1	0	0	0	0	0	0	1	0	0	1	1	1	1	1	0	1	1	1	0	1	1	1	1	1	1	1	1	1	1	1	1	1	1	1	1	1	1	1	1	0	0	0	0	0
Yaba-like disease virus	1	1	1	1	1	0	0	0	0	0	0	1	1	0	1	1	0	1	1	1	1	1	1	0	1	1	1	1	1	1	1	1	1	1	1	1	1	1	1	1	1	1	1	1	1	0	0	1	1
Lumpy skin disease virus NI-2490	1	1	1	1	1	0	0	0	0	0	0	1	1	0	1	1	0	1	1	1	1	1	1	0	1	1	1	1	1	1	1	1	1	1	1	1	1	1	1	1	1	1	1	1	1	0	0	1	1
Monkeypox virus Zaire-96-I-16	1	1	1	1	1	0	0	1	0	0	0	1	1	0	1	1	0	1	1	1	1	1	1	0	1	1	1	1	1	1	1	1	1	1	1	1	1	1	1	1	1	1	1	1	1	0	0	1	1
Swinepox virus	1	1	1	1	1	0	0	1	0	0	0	1	1	0	1	1	0	1	1	1	1	1	1	0	1	1	1	1	1	1	1	1	1	1	1	1	1	1	1	1	1	1	1	1	0	0	0	1	1
Camelpox virus	1	1	1	1	1	0	0	1	0	0	0	1	1	0	1	1	0	1	1	1	1	1	1	0	1	1	1	1	1	1	1	1	1	1	1	1	1	1	1	1	1	1	1	1	1	0	0	1	1
Cowpox virus	1	1	1	1	1	0	0	1	0	0	0	1	1	0	1	1	0	1	1	1	1	1	1	0	1	1	1	1	1	1	1	1	1	1	1	1	1	1	1	1	1	1	1	1	1	0	0	1	1
Sheeppox virus	1	1	1	1	1	0	0	0	0	0	0	1	1	0	1	1	0	1	1	1	1	1	1	0	1	1	1	1	1	1	1	1	1	1	1	1	1	1	1	1	1	1	1	1	1	0	0	1	1
Goatpox virus Pellor	1	1	1	1	1	0	0	0	0	0	0	1	1	0	1	1	0	1	1	1	1	1	1	0	1	1	1	1	1	1	1	1	1	1	1	1	1	1	1	1	1	1	1	1	1	0	0	1	1
Ectromelia virus	1	1	1	1	1	0	0	1	0	0	0	1	1	0	1	1	0	1	1	1	1	1	1	0	1	1	1	1	1	1	1	1	1	1	1	1	1	1	1	1	1	1	1	1	1	0	0	1	1
Yaba monkey tumor virus	1	1	1	1	1	0	0	0	0	0	0	1	1	0	1	1	0	1	1	1	1	1	1	0	1	1	1	1	1	1	1	1	1	1	1	1	1	1	1	1	1	1	1	1	1	0	0	1	1
Canarypox virus	1	1	1	1	1	0	0	0	0	0	0	1	1	0	1	1	0	1	1	1	1	1	1	0	1	1	1	1	1	1	1	1	1	1	1	1	1	1	1	1	1	1	1	1	1	0	0	1	1
Orf virus	1	1	1	0	1	0	0	0	0	0	0	0	0	0	1	1	0	1	1	0	1	1	1	0	1	1	1	1	1	1	1	1	1	1	1	1	1	1	1	1	1	1	1	0	0	0	0	1	1
Bovine papular stomatitis virus	1	1	1	0	1	0	0	0	0	0	0	0	0	0	1	1	0	1	1	0	1	1	1	0	1	1	1	1	1	1	1	1	1	1	1	1	1	1	1	1	1	1	1	0	0	0	0	1	1
Deerpox virus W-848-83	1	1	1	1	1	0	0	0	0	0	0	1	1	0	1	1	0	1	1	1	1	1	1	0	1	1	1	1	1	1	1	1	1	1	1	1	1	1	1	1	1	1	1	1	1	0	0	1	1
Deerpox virus W-1170-84	1	1	1	1	1	0	0	0	0	0	0	1	1	0	1	1	0	1	1	1	1	1	1	0	1	1	1	1	1	1	1	1	1	1	1	1	1	1	1	1	1	1	1	1	1	0	0	1	1
Vaccinia virus	1	1	1	1	1	0	0	1	0	0	0	1	0	0	1	1	0	1	1	1	1	1	1	0	1	1	1	1	1	1	1	1	1	1	1	1	1	1	1	1	1	1	1	1	1	0	0	1	1
Nile crocodilepox virus	1	1	1	0	0	0	0	0	0	0	0	0	1	0	1	1	0	1	1	0	1	1	1	0	1	1	1	1	1	1	1	1	1	1	1	1	1	1	1	1	1	1	1	0	0	0	0	1	1
Taterapox virus	1	1	1	1	1	0	0	1	0	0	0	1	1	0	1	1	0	1	1	1	1	1	1	0	1	1	1	1	1	1	1	1	1	1	1	1	1	1	1	1	1	1	1	1	1	0	0	1	1
Tanapox virus	1	1	1	1	1	0	0	0	0	0	0	1	1	0	1	1	0	1	1	1	1	1	1	0	1	1	1	1	1	1	1	1	1	1	1	1	1	1	1	1	1	1	1	1	1	0	0	1	1
Pseudocowpox virus	1	1	1	0	0	0	0	0	0	0	0	0	0	0	1	1	0	1	1	0	1	1	1	0	1	1	1	1	1	1	1	1	1	1	1	1	1	1	1	1	1	1	1	0	0	0	0	1	1
Yoka poxvirus	1	1	1	1	0	0	0	1	0	0	0	1	1	0	1	1	0	1	1	1	1	1	1	0	1	1	1	1	1	1	1	1	1	1	1	1	1	1	1	1	1	1	1	1	1	0	0	1	1
Cotia virus SPAn232	1	1	1	1	1	0	0	0	0	0	0	1	1	0	1	1	0	1	1	1	1	1	1	0	1	1	1	1	1	1	1	1	1	1	1	1	1	1	1	1	1	1	1	1	1	0	0	1	1
Mythimna separata entomopoxvirus 'L'	1	1	1	0	1	0	0	0	0	0	0	1	0	0	1	1	1	1	1	0	1	1	1	0	1	1	1	1	1	1	1	1	1	1	1	1	1	1	1	1	1	1	1	0	0	0	0	0	0
Adoxophyes honmai entomopoxvirus 'L'	1	1	1	1	0	0	0	0	0	0	0	1	0	0	1	1	1	1	1	0	1	1	1	0	1	1	1	1	1	1	1	1	1	1	1	1	1	1	1	1	1	1	1	0	0	0	0	0	0
Choristoneura biennis entomopoxvirus 'L'	1	1	1	1	0	0	0	0	0	0	0	1	0	0	1	1	1	1	1	0	1	1	1	0	1	1	1	1	1	1	1	1	1	1	1	1	1	1	1	1	1	1	1	0	0	0	0	0	0
Squirrelpox virus	1	1	1	0	0	0	0	0	0	0	0	1	0	0	1	1	0	1	1	0	1	1	1	0	1	1	1	1	1	1	1	1	1	1	1	1	1	1	1	1	1	1	1	0	0	0	0	1	1
Anomala cuprea entomopoxvirus	1	1	1	0	1	0	0	0	0	0	0	1	0	0	1	0	1	1	1	0	1	1	1	0	1	1	1	1	1	1	1	1	1	1	1	1	1	1	1	1	1	1	1	1	0	0	0	0	0
Penguinpox virus	1	1	1	0	1	0	0	0	0	0	0	1	1	0	1	1	0	1	1	1	1	1	1	0	1	1	1	1	1	1	1	1	1	1	1	1	1	1	1	1	1	1	1	1	1	0	0	1	1
Pigeonpox virus	1	1	1	0	1	0	0	0	0	0	0	1	1	0	1	1	0	1	1	1	1	1	1	0	1	1	1	1	1	1	1	1	1	1	1	1	1	1	1	1	1	1	1	1	1	0	0	1	1
[truncated: 4,531 more columns]

## Sheet: Table S4
Table S4. Predicted evolutonary scenarios in orthologous groups (OGs) of Megavirales.
ID	No. of MV species Present	No. of MV families present	Name of MV family	Evolutionary scenario	Donor (in case of gene received by MV)	Reciever (in case of transfer by MV)	Donor group
OG_00184	1	1	phycodna	MV specific
OG_00209	1	1	mimi	MV specific
OG_00257	1	1	Pitho	MV specific
OG_00258	1	1	Pitho	MV specific
OG_00282	1	1	Pitho	MV specific
OG_00299	1	1	pandora	MV specific
OG_00300	1	1	mimi	MV specific
OG_00303	1	1	asfar	MV specific
OG_00305	1	1	Pitho	MV specific
OG_00367	1	1	pandora	Ambigous
OG_00371	1	1	Pox	MV specific
OG_00376	1	1	irido	MV specific
OG_00377	1	1	asfar	MV specific
OG_00378	1	1	phycodna	MV specific
OG_00480	1	1	pandora	MV specific
OG_00487	1	1	pandora	MV specific
OG_00488	1	1	Pox	MV specific
OG_00489	1	1	Pitho	MV specific
OG_00601	1	1	pandora	MV specific
OG_00602	1	1	pandora	MV specific
OG_00603	1	1	pandora	MV specific
OG_00604	1	1	pandora	MV specific
OG_00605	1	1	pandora	MV specific
OG_00618	1	1	mimi	MV specific
OG_00619	1	1	mimi	Transfer	Bac		Leptotrichiaceae
OG_00623	1	1	Pitho	MV specific
OG_00624	1	1	Pitho	MV specific
OG_00798	1	1	Pox	Transfer		Bac
OG_00799	1	1	pandora	Shared Origin
OG_00801	1	1	pandora	MV specific
OG_00810	1	1	phycodna	MV specific
OG_00813	1	1	Pitho	Transfer	Euk		Alveolata
OG_00815	1	1	phycodna	Transfer	Euk		Endopterygota
OG_00816	1	1	phycodna	MV specific
OG_00817	1	1	phycodna	MV specific
OG_00818	1	1	pandora	MV specific
OG_00819	1	1	pandora	MV specific
OG_00820	1	1	pandora	MV specific
OG_00821	1	1	irido	MV specific
OG_00822	1	1	irido	MV specific
OG_00823	1	1	asfar	MV specific
OG_00824	1	1	phycodna	MV specific
OG_00825	1	1	Pox	MV specific
OG_00826	1	1	Pitho	MV specific
OG_00827	1	1	Pitho	MV specific
OG_00828	1	1	Pitho	MV specific
OG_01111	1	1	phycodna	MV specific
OG_01115	1	1	pandora	MV specific
OG_01117	1	1	pandora	Transfer	Euk		Phytopthora
OG_01119	1	1	Asco	MV specific
OG_01125	1	1	phycodna	Transfer		Euk
OG_01129	1	1	marseille	MV specific
OG_01130	1	1	mimi	MV specific
OG_01131	1	1	mimi	MV specific
OG_01133	1	1	mimi	MV specific
OG_01142	1	1	mimi	Transfer	Euk		Dictyosteliida
OG_01150	1	1	phycodna	MV specific
OG_01154	1	1	Pox	MV specific
OG_01155	1	1	Pitho	MV specific
OG_01156	1	1	phycodna	MV specific
OG_01159	1	1	Pox	MV specific
OG_01160	1	1	phycodna	MV specific
OG_01161	1	1	Pox	MV specific
OG_01162	1	1	pandora	MV specific
OG_01163	1	1	phycodna	MV specific
OG_01164	1	1	phycodna	MV specific
OG_01165	1	1	mimi	MV specific
OG_01166	1	1	mimi	MV specific
OG_01167	1	1	Pox	Ambigous
OG_01168	1	1	Pox	MV specific
OG_01169	1	1	Pox	MV specific
OG_01170	1	1	Pox	MV specific
OG_01171	1	1	Pitho	MV specific
OG_01710	1	1	phycodna	MV specific
OG_01714	1	1	pandora	MV specific
OG_01715	1	1	pandora	MV specific
OG_01716	1	1	pandora	MV specific
OG_01717	1	1	pandora	MV specific
OG_01718	1	1	pandora	MV specific
OG_01721	1	1	pandora	Transfer	Bac		Oscillatoriales
OG_01722	1	1	pandora	Shared Origin
OG_01723	1	1	pandora	Transfer	Euk		Mameillales
OG_01726	1	1	pandora	Ambigous
OG_01727	1	1	pandora	MV specific
OG_01729	1	1	pandora	Transfer		Euk	Mamiellales
OG_01730	1	1	pandora	MV specific
OG_01731	1	1	pandora	MV specific
OG_01732	1	1	pandora	MV specific
OG_01739	1	1	asfar	MV specific
OG_01743	1	1	marseille	MV specific
OG_01744	1	1	mimi	MV specific
OG_01748	1	1	mimi	MV specific
OG_01749	1	1	mimi	MV specific
OG_01754	1	1	Pox	MV specific
OG_01756	1	1	mimi	Ambigous			Multiple transfers
OG_01765	1	1	pandora	MV specific
OG_01769	1	1	Pitho	MV specific
OG_01771	1	1	Pitho	MV specific
OG_01774	1	1	Pox	Transfer	Virus		Baculoviridae
OG_01776	1	1	Pox	MV specific
OG_01777	1	1	phycodna	MV specific
OG_01778	1	1	phycodna	MV specific
OG_01779	1	1	phycodna	MV specific
OG_01780	1	1	phycodna	MV specific
OG_01781	1	1	phycodna	MV specific
OG_01782	1	1	Pox	Ambigous
OG_01783	1	1	Pox	Transfer	Euk		Myrmicinae (ants)
OG_01785	1	1	pandora	MV specific
OG_01786	1	1	pandora	MV specific
OG_01787	1	1	pandora	MV specific
OG_01788	1	1	pandora	MV specific
OG_01789	1	1	pandora	MV specific
OG_01790	1	1	irido	MV specific
OG_01791	1	1	irido	MV specific
OG_01792	1	1	asfar	MV specific
OG_01794	1	1	asfar	MV specific
OG_01795	1	1	phycodna	MV specific
OG_01796	1	1	asfar	MV specific
OG_01797	1	1	phycodna	MV specific
OG_01798	1	1	mimi	MV specific
OG_01799	1	1	phycodna	MV specific
OG_01800	1	1	Pox	MV specific
OG_01801	1	1	mimi	MV specific
OG_01802	1	1	mimi	MV specific
OG_01803	1	1	mimi	MV specific
OG_01804	1	1	phycodna	Sympatric			Bacteria
OG_01805	1	1	irido	MV specific
OG_01806	1	1	Pitho	MV specific
OG_01807	1	1	Pitho	MV specific
OG_01808	1	1	Pitho	MV specific
OG_01809	1	1	Pitho	MV specific
OG_01810	1	1	Pitho	MV specific
OG_01811	1	1	phycodna	MV specific
OG_01812	1	1	phycodna	MV specific
OG_01813	1	1	phycodna	MV specific
OG_01814	1	1	phycodna	MV specific
OG_02497	1	1	Pox	MV specific
OG_02498	1	1	Pox	MV specific
OG_02499	1	1	Pox	MV specific
OG_02500	1	1	Pox	MV specific
OG_02501	1	1	Pox	MV specific
OG_02502	1	1	Pox	MV specific
OG_02505	1	1	Pox	MV specific
OG_02506	1	1	Pox	MV specific
OG_02507	1	1	Pox	MV specific
OG_02508	1	1	Pox	MV specific
OG_02509	1	1	Pox	MV specific
OG_02510	1	1	pandora	MV specific
OG_02511	1	1	pandora	MV specific
OG_02512	1	1	pandora	Transfer	Bac		Proteobacteria
OG_02513	1	1	pandora	Transfer	Euk		Phytopthora
OG_02514	2	2	pandora pitho	Transfer	Euk		Mameillales
OG_02515	1	1	pandora	MV specific
OG_02516	1	1	pandora	MV specific
OG_02517	1	1	pandora	Sympatric	Euk		Mameillales
OG_02518	1	1	pandora	MV specific
OG_02519	1	1	pandora	Vertical
OG_02520	2	2	pandora pitho	Transfer	Euk		Mameillales
OG_02521	1	1	pandora	MV specific
OG_02522	1	1	pandora	MV specific
OG_02523	1	1	pandora	MV specific
OG_02524	1	1	pandora	Transfer	Euk		Chlorophyta
OG_02525	1	1	pandora	MV specific
OG_02526	2	2	pandora mimi	Ambigous
OG_02527	1	1	pandora	MV specific
OG_02528	1	1	pandora	Ambigous
OG_02529	2	2	pandora pitho	Transfer	Euk		Mameillales
OG_02530	1	1	pandora	MV specific
OG_02531	1	1	pandora	MV specific
OG_02532	1	1	pandora	MV specific
OG_02533	2	2	pandora pitho	Transfer	Euk		Mameillales
OG_02534	1	1	pandora	MV specific
OG_02536	1	1	Pox	MV specific
OG_02537	1	1	Pox	MV specific
OG_02539	1	1	irido	Transfer	Euk		Dictyosteliida
OG_02540	1	1	phycodna	Vertical
OG_02541	1	1	phycodna	MV specific
OG_02542	1	1	mimi	MV specific
OG_02543	1	1	mimi	Ambigous			Multiple transfers
OG_02544	1	1	mimi	Shared Origin
OG_02545	1	1	mimi	MV specific
OG_02546	1	1	mimi	MV specific
OG_02547	1	1	mimi	MV specific
OG_02548	1	1	mimi	MV specific
OG_02549	1	1	mimi	MV specific
OG_02550	1	1	mimi	MV specific
OG_02551	1	1	mimi	MV specific
OG_02552	1	1	mimi	Transfer	Bac		Pelagibacteraceae
OG_02553	1	1	mimi	MV specific
OG_02554	1	1	mimi	MV specific
OG_02555	1	1	phycodna	MV specific
OG_02556	1	1	Pox	MV specific
OG_02557	1	1	Pox	Transfer	Virus		Circoviridae
OG_02558	1	1	Pox	MV specific
OG_02559	1	1	Pox	Ambigous
OG_02560	1	1	Pox	MV specific
OG_02561	1	1	Pox	MV specific
OG_02563	1	1	pandora	MV specific
OG_02564	1	1	pandora	MV specific
OG_02565	1	1	pandora	vertical
OG_02566	1	1	pandora	MV specific
OG_02567	1	1	pandora	Transfer	Euk		Acanthaomoeba castellani
OG_02568	1	1	pandora	MV specific
OG_02569	1	1	pandora	MV specific
OG_02570	1	1	pandora	MV specific
OG_02571	1	1	irido	MV specific
OG_02573	1	1	phycodna	MV specific
OG_02575	1	1	Pox	MV specific
OG_02577	1	1	Pox	Shared Origin
OG_02578	1	1	Pox	Transfer	Bac		Firmicutes
OG_02579	1	1	Pox	MV specific
OG_02580	1	1	Pitho	MV specific
OG_02581	1	1	mimi	Sympatric			Bacteria
OG_02582	1	1	phycodna	MV specific
OG_02583	1	1	Pox	MV specific
OG_02584	1	1	Pox	MV specific
OG_02585	1	1	Pox	MV specific
OG_02586	1	1	Pox	MV specific
OG_02587	1	1	phycodna	MV specific
OG_02588	1	1	phycodna	MV specific
OG_02589	1	1	phycodna	MV specific
OG_02590	1	1	phycodna	MV specific
OG_02591	1	1	phycodna	MV specific
OG_02592	1	1	Pox	MV specific
OG_02593	1	1	Pox	MV specific
OG_02594	1	1	Pox	MV specific
OG_02595	1	1	Pox	MV specific
OG_02596	1	1	Pox	MV specific
OG_02597	1	1	Pox	MV specific
OG_02598	1	1	Pox	MV specific
OG_02599	1	1	Pox	MV specific
OG_02600	1	1	Pox	MV specific
OG_02601	1	1	phycodna	MV specific
OG_02602	1	1	phycodna	MV specific
OG_02603	1	1	phycodna	MV specific
OG_02604	1	1	phycodna	MV specific
OG_02605	1	1	phycodna	MV specific
OG_02606	1	1	phycodna	MV specific
OG_02607	1	1	phycodna	MV specific
OG_02608	1	1	phycodna	MV specific
OG_02609	1	1	phycodna	MV specific
OG_02610	1	1	phycodna	MV specific
OG_02611	1	1	phycodna	MV specific
OG_02612	1	1	Pox	MV specific
OG_02613	1	1	phycodna	MV specific
OG_02614	1	1	phycodna	Ambigous
OG_02615	1	1	phycodna	MV specific
OG_02616	1	1	phycodna	MV specific
OG_02617	1	1	phycodna	MV specific
OG_02618	1	1	phycodna	MV specific
OG_02619	1	1	phycodna	MV specific
OG_02620	1	1	phycodna	MV specific
OG_02621	1	1	phycodna	MV specific
OG_02622	1	1	phycodna	MV specific
OG_02623	1	1	phycodna	MV specific
OG_02624	1	1	phycodna	MV specific
OG_02625	1	1	phycodna	MV specific
OG_02626	1	1	Pox	MV specific
OG_02627	1	1	Pox	MV specific
OG_02628	1	1	Pox	MV specific
OG_02629	1	1	Pox	MV specific
OG_02630	1	1	pandora	MV specific
OG_02631	1	1	pandora	MV specific
OG_02632	1	1	pandora	MV specific
OG_02633	1	1	pandora	MV specific
OG_02634	1	1	pandora	MV specific
OG_02635	1	1	pandora	MV specific
OG_02636	1	1	pandora	MV specific
OG_02637	1	1	pandora	MV specific
OG_02638	1	1	pandora	MV specific
OG_02639	1	1	pandora	MV specific
OG_02640	1	1	pandora	MV specific
OG_02641	1	1	pandora	MV specific
OG_02642	1	1	Pox	MV specific
OG_02643	1	1	phycodna	MV specific
OG_02644	1	1	irido	MV specific
OG_02645	1	1	irido	MV specific
OG_02646	1	1	irido	MV specific
OG_02647	1	1	irido	Shared Origin
OG_02648	1	1	Pox	MV specific
OG_02649	1	1	asfar	MV specific
OG_02651	1	1	fausto	MV specific
OG_02652	1	1	fausto	MV specific
OG_02653	1	1	fausto	MV specific
OG_02654	1	1	fausto	MV specific
OG_02655	1	1	fausto	MV specific
OG_02656	1	1	fausto	MV specific
OG_02659	1	1	phycodna	MV specific
OG_02660	1	1	phycodna	MV specific
OG_02661	1	1	phycodna	MV specific
OG_02662	1	1	phycodna	MV specific
OG_02663	1	1	phycodna	MV specific
OG_02664	1	1	phycodna	MV specific
OG_02665	1	1	phycodna	MV specific
OG_02666	1	1	phycodna	MV specific
OG_02667	1	1	irido	MV specific
OG_02668	1	1	fausto	MV specific
OG_02669	1	1	fausto	MV specific
OG_02670	1	1	fausto	MV specific
OG_02671	1	1	fausto	MV specific
OG_02672	1	1	phycodna	MV specific
OG_02673	1	1	phycodna	MV specific
OG_02674	1	1	phycodna	MV specific
OG_02675	1	1	phycodna	MV specific
OG_02676	1	1	phycodna	Vertical
OG_02677	1	1	phycodna	MV specific
OG_02678	1	1	phycodna	Ambigous
OG_02679	1	1	phycodna	MV specific
OG_02680	1	1	phycodna	MV specific
OG_02681	1	1	phycodna	MV specific
OG_02682	1	1	phycodna	MV specific
OG_02683	1	1	marseille	MV specific
OG_02684	1	1	marseille	MV specific
OG_02685	1	1	marseille	MV specific
OG_02686	1	1	marseille	MV specific
OG_02687	1	1	mimi	MV specific
OG_02688	1	1	mimi	MV specific
OG_02689	1	1	mimi	MV specific
OG_02690	1	1	mimi	MV specific
OG_02691	1	1	mimi	MV specific
OG_02692	1	1	mimi	MV specific
OG_02693	1	1	mimi	MV specific
OG_02694	1	1	mimi	MV specific
OG_02695	1	1	mimi	MV specific
OG_02696	1	1	mimi	MV specific
OG_02697	1	1	phycodna	MV specific
OG_02698	1	1	phycodna	MV specific
OG_02699	1	1	phycodna	MV specific
OG_02700	1	1	phycodna	MV specific
OG_02701	1	1	phycodna	Shared Origin
OG_02702	1	1	phycodna	MV specific
OG_02703	1	1	phycodna	MV specific
OG_02704	1	1	Pox	MV specific
OG_02705	1	1	Pox	MV specific
OG_02706	1	1	Pox	MV specific
OG_02707	1	1	Pox	MV specific
OG_02708	1	1	Pox	MV specific
OG_02709	1	1	mimi	MV specific
OG_02710	1	1	mimi	MV specific
OG_02711	1	1	mimi	MV specific
OG_02712	1	1	mimi	MV specific
OG_02713	1	1	mimi	MV specific
OG_02714	1	1	mimi	MV specific
OG_02715	1	1	Pox	Shared Origin
OG_02716	1	1	Pox	MV specific
OG_02717	1	1	phycodna	MV specific
OG_02718	1	1	phycodna	MV specific
OG_02719	1	1	phycodna	MV specific
OG_02720	1	1	phycodna	MV specific
OG_02721	1	1	phycodna	MV specific
OG_02722	1	1	phycodna	MV specific
OG_02723	1	1	phycodna	MV specific
OG_02724	1	1	phycodna	MV specific
OG_02725	1	1	pandora	MV specific
OG_02726	1	1	pandora	MV specific
OG_02727	1	1	pandora	MV specific
OG_02728	1	1	pandora	MV specific
OG_02729	1	1	irido	MV specific
OG_02730	1	1	Pox	MV specific
OG_02731	1	1	Pox	MV specific
OG_02732	1	1	Pox	MV specific
OG_02733	1	1	Pox	MV specific
OG_02734	1	1	Pox	MV specific
OG_02735	1	1	Pox	MV specific
OG_02736	1	1	Pox	MV specific
OG_02737	1	1	Asco	MV specific
OG_02738	1	1	Asco	MV specific
OG_02739	1	1	Pox	MV specific
OG_02740	1	1	Pox	MV specific
OG_02741	1	1	Pox	MV specific
OG_02742	1	1	irido	MV specific
OG_02743	1	1	irido	MV specific
OG_02744	1	1	irido	MV specific
OG_02745	1	1	Pox	MV specific
OG_02746	1	1	Pox	MV specific
OG_02747	1	1	Pox	MV specific
OG_02748	1	1	Pox	MV specific
OG_02749	1	1	Pox	MV specific
OG_02750	1	1	Pox	MV specific
OG_02752	1	1	Pitho	MV specific
OG_02753	1	1	Pitho	MV specific
OG_02754	1	1	Pitho	MV specific
OG_02755	1	1	Pitho	MV specific
OG_02756	1	1	Pitho	MV specific
OG_02757	1	1	Pitho	MV specific
OG_02758	1	1	Pitho	MV specific
OG_02759	1	1	Pitho	MV specific
OG_02760	1	1	Pitho	MV specific
OG_02761	1	1	Pitho	MV specific
OG_02762	1	1	Pitho	MV specific
OG_02763	1	1	Pitho	MV specific
OG_02764	1	1	Pitho	MV specific
OG_02765	1	1	mimi	MV specific
OG_02768	1	1	phycodna	MV specific
OG_02769	1	1	phycodna	MV specific
OG_02770	1	1	phycodna	MV specific
OG_02771	1	1	phycodna	MV specific
OG_02772	1	1	phycodna	MV specific
OG_02773	1	1	phycodna	MV specific
OG_02774	1	1	phycodna	MV specific
OG_04633	1	1	Asco	Transfer	Virus		Alphabaculovirus
OG_00276	2	1	phycodna	MV specific
OG_00479	2	2	fausto pandora	Transfer	Euk		Multiple donors from Mamiellales
OG_00481	2	1	Pox	MV specific
OG_00482	2	1	Asco	Transfer	Virus		Alphabaculovirus
OG_00613	2	1	phycodna	Transfer		Euk
OG_00800	2	1	pandora	MV specific
OG_00802	2	1	pandora	MV specific
OG_00812	2	1	Pox	MV specific
OG_00814	2	2	irido pithovirus	Ambigous
OG_01113	2	1	Pox	Shared Origin
OG_01114	2	1	Pox	MV specific
OG_01116	2	1	pandora	MV specific
OG_01118	2	1	Pox	Shared Origin
OG_01122	2	2	asfar fausto	MV specific
OG_01123	2	1	phycodna	MV specific
OG_01124	2	1	mimi	MV specific
OG_01137	2	1	phycodna	MV specific
OG_01144	2	2	asfar mimi	Transfer	Euk		Trypanosomatidae
OG_01145	2	1	pandora	MV specific
OG_01146	2	2	marseille pandora	MV specific
OG_01148	2	1	pandora	MV specific
OG_01149	2	1	pandora	MV specific
OG_01151	2	1	Pox	MV specific
OG_01157	2	1	phycodna	MV specific
OG_01709	2	1	Pox	Transfer	Euk		Eutheria (placentals)
OG_01711	2	1	Pox	MV specific
OG_01712	2	1	Pox	MV specific
OG_01719	2	1	pandora	MV specific
OG_01720	2	2	pandora pithovirus	Ambigous	Euk		Mix of eukaryotes
OG_01724	2	1	pandora	MV specific
OG_01725	2	1	pandora	MV specific
OG_01728	2	1	pandora	Shared Origin
OG_01733	2	1	pandora	MV specific
OG_01734	2	1	pandora	MV specific
OG_01736	2	2	marseille pithovirus	MV specific
OG_01737	2	1	Pox	MV specific
OG_01738	2	1	Asco	MV specific
OG_01742	2	1	phycodna	MV specific
OG_01745	2	1	mimi	MV specific
OG_01747	2	1	mimi	Ambigous
OG_01752	2	1	mimi	MV specific
OG_01753	2	1	phycodna	MV specific
OG_01757	2	1	pandora	Transfer	Euk		Mameillales
OG_01758	2	1	pandora	MV specific
OG_01759	2	1	pandora	MV specific
OG_01760	2	1	pandora	Transfer	Euk		Phytopthora
OG_01761	2	1	pandora	MV specific
OG_01762	2	1	pandora	MV specific
OG_01763	2	1	pandora	MV specific
OG_01764	2	1	pandora	MV specific
OG_01766	2	1	irido	MV specific
OG_01767	2	1	phycodna	MV specific
OG_01768	2	1	irido	MV specific
OG_01772	2	1	phycodna	MV specific
OG_01773	2	1	phycodna	MV specific
OG_01775	2	1	phycodna	Ambigous			multiple transfers
OG_01784	2	1	pandora	MV specific
OG_01891	2	1	phycodna	Vertical
OG_02165	2	1	pandora	MV specific
OG_02173	2	1	pandora	MV specific
OG_02496	2	2	irido pox	Transfer	Bac	Selenomonas
OG_02535	2	1	phycodna	MV specific
OG_02775	2	1	irido	MV specific
OG_02776	2	1	irido	MV specific
OG_02777	2	1	irido	MV specific
OG_02778	2	2	irido pox	MV specific
OG_02780	2	1	irido	MV specific
OG_02781	2	1	irido	Transfer	Euk		Endopterygota
OG_02782	2	1	irido	MV specific
OG_02783	2	1	Pox	Transfer	Euk		Chalcidoidea (wasps)
OG_02784	2	1	Pox	MV specific
OG_02785	2	1	Pox	Shared Origin
OG_02786	2	1	Pox	MV specific
OG_02787	2	1	Pox	Transfer	Euk		Bilateria
OG_02788	2	1	Pox	Shared Origin
OG_02789	2	1	Pox	MV specific
OG_02790	2	1	Pox	MV specific
OG_02791	2	1	Pox	MV specific
OG_02792	2	1	Pox	MV specific
OG_02793	2	1	Pox	MV specific
OG_02794	2	1	Pox	MV specific
OG_02795	2	1	Pox	MV specific
OG_02796	2	1	Pox	MV specific
OG_02797	2	1	Pox	MV specific
OG_02798	2	1	Pox	MV specific
OG_02800	2	1	Pox	Sympatric			Euk
OG_02801	2	1	Pox	MV specific
OG_02802	2	1	mimi	Transfer	Bac		Brachyspira
OG_02803	2	1	phycodna	MV specific
OG_02804	2	1	phycodna	Vertical
OG_02805	2	1	phycodna	MV specific
OG_02806	2	1	phycodna	MV specific
OG_02807	2	1	phycodna	MV specific
OG_02808	2	1	phycodna	MV specific
OG_02809	2	1	phycodna	MV specific
OG_02810	2	1	phycodna	MV specific
OG_02811	2	1	phycodna	MV specific
OG_02812	2	1	phycodna	MV specific
OG_02813	2	1	phycodna	MV specific
OG_02814	2	1	phycodna	MV specific
OG_02815	2	1	phycodna	MV specific
OG_02816	2	1	phycodna	MV specific
OG_02817	2	1	phycodna	MV specific
OG_02818	2	1	phycodna	MV specific
OG_02819	2	1	phycodna	MV specific
OG_02820	2	1	phycodna	Shared Origin
OG_02821	2	1	phycodna	MV specific
OG_02822	2	1	phycodna	MV specific
OG_02823	2	1	phycodna	MV specific
OG_02824	2	1	phycodna	MV specific
OG_02825	2	1	phycodna	MV specific
OG_02826	2	1	phycodna	MV specific
OG_02827	2	1	phycodna	MV specific
OG_02828	2	1	pandora	MV specific
OG_02829	2	1	phycodna	MV specific
OG_02830	2	1	phycodna	MV specific
OG_02831	2	1	phycodna	Ambigous
OG_02832	2	1	phycodna	MV specific
OG_02833	2	1	phycodna	MV specific
OG_02834	2	1	phycodna	MV specific
OG_02835	2	1	phycodna	MV specific
OG_02836	2	1	phycodna	MV specific
OG_02837	2	1	phycodna	MV specific
OG_02838	2	1	phycodna	MV specific
OG_02839	2	1	phycodna	MV specific
OG_02840	2	1	phycodna	MV specific
OG_02841	2	1	phycodna	MV specific
OG_02842	2	1	phycodna	MV specific
OG_02843	2	1	phycodna	Ambigous			multiple transfers
OG_02844	2	1	phycodna	MV specific
OG_02845	2	1	phycodna	MV specific
OG_02846	2	1	phycodna	MV specific
OG_02847	2	1	phycodna	MV specific
OG_02848	2	1	phycodna	MV specific
OG_02849	2	1	phycodna	MV specific
OG_02850	2	1	phycodna	MV specific
OG_02852	2	1	phycodna	MV specific
OG_02853	2	1	phycodna	MV specific
OG_02854	2	1	phycodna	MV specific
OG_02855	2	1	phycodna	MV specific
OG_02856	2	1	phycodna	MV specific
OG_02857	2	1	phycodna	MV specific
OG_02858	2	1	phycodna	MV specific
OG_02859	2	1	phycodna	MV specific
OG_02860	2	1	phycodna	Vertical
OG_02861	2	1	phycodna	MV specific
OG_02862	2	1	phycodna	MV specific
OG_02863	2	1	phycodna	MV specific
OG_02864	2	1	phycodna	MV specific
OG_02865	2	1	phycodna	MV specific
OG_02866	2	1	phycodna	MV specific
OG_02867	2	1	marseille	MV specific
OG_02868	2	1	marseille	MV specific
OG_02869	2	1	marseille	MV specific
OG_02870	2	1	marseille	MV specific
OG_02871	2	1	marseille	MV specific
OG_02872	2	1	marseille	MV specific
OG_02873	2	1	marseille	MV specific
OG_02874	2	1	marseille	MV specific
OG_02875	2	1	marseille	MV specific
OG_02876	2	1	marseille	MV specific
OG_02877	2	1	marseille	MV specific
OG_02878	2	1	marseille	MV specific
OG_02879	2	1	marseille	MV specific
OG_02880	2	1	marseille	MV specific
OG_02881	2	1	marseille	MV specific
OG_02882	2	1	marseille	MV specific
OG_02883	2	1	marseille	MV specific
OG_02884	2	1	marseille	MV specific
OG_02885	2	1	marseille	MV specific
OG_02886	2	1	marseille	MV specific
OG_02887	2	1	marseille	MV specific
OG_02888	2	1	marseille	MV specific
OG_02889	2	1	marseille	MV specific
OG_02890	2	1	marseille	MV specific
OG_02891	2	1	marseille	MV specific
OG_02892	2	1	marseille	MV specific
OG_02893	2	1	Pox	MV specific
OG_02894	2	1	Pox	Ambigous
OG_02895	2	1	Pox	MV specific
OG_02896	2	1	Pox	MV specific
OG_02897	2	1	Pox	MV specific
OG_02898	2	1	Pox	MV specific
OG_02899	2	1	Pox	MV specific
OG_02900	2	1	Pox	Ambigous
OG_02901	2	1	Pox	MV specific
OG_02902	2	1	phycodna	MV specific
OG_02903	2	1	phycodna	MV specific
OG_02905	2	1	Pox	MV specific
OG_02906	2	1	Pox	MV specific
OG_02907	2	1	Pox	MV specific
OG_02908	2	1	Pox	MV specific
OG_02909	2	1	Pox	MV specific
OG_02910	2	2	mimi phycodna	Shared origin			unclassified Candidatus Dependentiae
OG_02911	2	1	phycodna	MV specific
OG_02912	2	2	mimi phycodna	Ambigous
OG_02913	2	1	phycodna	MV specific
OG_02914	2	2	mimi phycodna	Sympatric	Bac		Clostridiales
OG_02915	2	1	phycodna	Transfer	Bac		Cyanobacteria
OG_02916	2	1	phycodna	MV specific
OG_02918	2	2	pandora phycodna	Shared origin			Leotiomyceta
OG_02919	2	1	phycodna	Shared Origin
OG_02920	2	1	phycodna	MV specific
OG_02921	2	1	phycodna	MV specific
OG_02922	2	1	phycodna	MV specific
OG_02923	2	1	phycodna	Transfer	Bac		Helicobacter
OG_02924	2	2	mimi phycodna	Transfer	Euk		Piroplasmida (Alveolata)
OG_02925	2	2	mimi phycodna	Transfer	Euk		Embryophyta (streptophyta)
OG_02926	2	1	phycodna	MV specific
OG_02927	2	1	phycodna	MV specific
OG_02928	2	1	phycodna	Ambigous
OG_02929	2	1	phycodna	MV specific
OG_02930	2	1	phycodna	MV specific
OG_02931	2	1	phycodna	MV specific
OG_02932	2	1	phycodna	MV specific
OG_02933	2	1	phycodna	MV specific
OG_02934	2	1	phycodna	Shared Origin
OG_02935	2	1	phycodna	MV specific
OG_02936	2	1	phycodna	MV specific
OG_02937	2	1	phycodna	MV specific
OG_02938	2	1	phycodna	MV specific
OG_02939	2	1	phycodna	MV specific
OG_02940	2	1	phycodna	MV specific
OG_02941	2	1	phycodna	MV specific
OG_02942	2	1	phycodna	MV specific
OG_02943	2	1	phycodna	MV specific
OG_02944	2	1	phycodna	Vertical
OG_02945	2	1	phycodna	Ambigous
OG_02946	2	1	phycodna	Sympatric			Klebsormidium
OG_02947	2	1	phycodna	MV specific
OG_02948	2	1	phycodna	MV specific
OG_02949	2	1	phycodna	Vertical
OG_02950	2	1	phycodna	MV specific
OG_02951	2	1	phycodna	MV specific
OG_02952	2	1	phycodna	MV specific
OG_02953	2	1	phycodna	MV specific
OG_02954	2	1	phycodna	MV specific
OG_02955	2	1	phycodna	MV specific
OG_02956	2	1	phycodna	MV specific
OG_02957	2	1	phycodna	MV specific
OG_02958	2	1	phycodna	Shared Origin
OG_02959	2	1	phycodna	MV specific
OG_02960	2	1	phycodna	MV specific
OG_02961	2	1	phycodna	MV specific
OG_02962	2	1	phycodna	MV specific
OG_02963	2	1	phycodna	MV specific
OG_02964	2	1	phycodna	MV specific
OG_02965	2	1	phycodna	MV specific
OG_02966	2	1	phycodna	MV specific
OG_02967	2	1	phycodna	MV specific
OG_02968	2	1	phycodna	MV specific
OG_02969	2	1	phycodna	MV specific
OG_02970	2	1	phycodna	MV specific
OG_02971	2	1	phycodna	MV specific
OG_02972	2	1	phycodna	Shared Origin
OG_02973	2	1	phycodna	MV specific
OG_02974	2	1	phycodna	MV specific
OG_02975	2	1	phycodna	MV specific
OG_02976	2	1	phycodna	Shared Origin
OG_02977	2	1	phycodna	MV specific
OG_02979	2	1	phycodna	MV specific
OG_02980	2	1	phycodna	MV specific
OG_02981	2	1	phycodna	MV specific
OG_02982	2	1	phycodna	MV specific
OG_02983	2	1	phycodna	MV specific
OG_02984	2	1	phycodna	MV specific
OG_02985	2	1	phycodna	MV specific
OG_02986	2	1	phycodna	MV specific
OG_02987	2	1	phycodna	MV specific
OG_02988	2	1	phycodna	MV specific
OG_02989	2	1	phycodna	MV specific
OG_02990	2	1	phycodna	MV specific
OG_02991	2	1	phycodna	MV specific
OG_02992	2	1	phycodna	MV specific
OG_02993	2	1	phycodna	MV specific
OG_02994	2	1	phycodna	MV specific
OG_02995	2	1	phycodna	MV specific
OG_02996	2	1	phycodna	MV specific
OG_02997	2	1	phycodna	MV specific
OG_02998	2	1	phycodna	MV specific
OG_02999	2	1	phycodna	MV specific
OG_03000	2	1	phycodna	MV specific
OG_03001	2	1	phycodna	MV specific
OG_03002	2	1	phycodna	MV specific
OG_03003	2	1	phycodna	MV specific
OG_03004	2	1	phycodna	MV specific
OG_03005	2	1	phycodna	MV specific
OG_03006	2	1	phycodna	MV specific
OG_03007	2	1	phycodna	MV specific
OG_03008	2	1	phycodna	MV specific
OG_03009	2	1	phycodna	MV specific
OG_03010	2	1	phycodna	MV specific
OG_03011	2	1	phycodna	MV specific
OG_03012	2	1	phycodna	MV specific
OG_03013	2	1	phycodna	MV specific
OG_03014	2	1	phycodna	MV specific
OG_03015	2	1	phycodna	MV specific
OG_03016	2	1	phycodna	Vertical
OG_03017	2	1	phycodna	MV specific
OG_03018	2	1	phycodna	MV specific
OG_03019	2	1	phycodna	MV specific
OG_03020	2	1	phycodna	MV specific
OG_03021	2	1	phycodna	MV specific
OG_03022	2	1	phycodna	MV specific
OG_03023	2	1	phycodna	MV specific
OG_03024	2	1	phycodna	MV specific
OG_03025	2	1	phycodna	MV specific
OG_03026	2	1	phycodna	MV specific
OG_03027	2	1	phycodna	Shared Origin
OG_03028	2	1	phycodna	MV specific
OG_03029	2	1	phycodna	MV specific
OG_03030	2	1	phycodna	MV specific
OG_03031	2	1	phycodna	MV specific
OG_03032	2	1	phycodna	Shared Origin
OG_03033	2	1	phycodna	MV specific
OG_03034	2	1	phycodna	MV specific
OG_03035	2	1	phycodna	MV specific
OG_03036	2	1	phycodna	MV specific
OG_03037	2	1	phycodna	MV specific
OG_03038	2	1	phycodna	MV specific
OG_03039	2	1	phycodna	MV specific
OG_03040	2	1	phycodna	MV specific
OG_03041	2	1	phycodna	Transfer	Euk		Dictyosteliida
OG_03042	2	1	phycodna	MV specific
OG_03043	2	1	phycodna	MV specific
OG_03044	2	1	phycodna	MV specific
OG_03045	2	1	phycodna	MV specific
OG_03046	2	1	phycodna	MV specific
OG_03047	2	1	phycodna	MV specific
OG_03048	2	1	phycodna	Transfer	Euk		Chlorella variabilis
OG_03049	2	1	phycodna	Transfer	Euk		Chlorella variabilis
OG_03050	2	1	phycodna	MV specific
OG_03051	2	1	phycodna	MV specific
OG_03052	2	1	phycodna	MV specific
OG_03053	2	1	phycodna	MV specific
OG_03054	2	1	phycodna	MV specific
OG_03055	2	1	phycodna	MV specific
OG_03056	2	1	phycodna	MV specific
OG_03057	2	1	phycodna	MV specific
OG_03058	2	1	phycodna	MV specific
OG_03059	2	1	phycodna	MV specific
OG_03060	2	1	phycodna	MV specific
OG_03061	2	1	phycodna	MV specific
OG_03062	2	1	phycodna	MV specific
OG_03063	2	1	phycodna	MV specific
OG_03064	2	1	phycodna	MV specific
OG_03065	2	1	phycodna	MV specific
OG_03066	2	1	phycodna	MV specific
OG_03067	2	1	phycodna	MV specific
OG_03068	2	1	phycodna	MV specific
OG_03069	2	1	phycodna	MV specific
OG_03070	2	1	phycodna	MV specific
OG_03071	2	1	phycodna	MV specific
OG_03072	2	1	phycodna	MV specific
OG_03073	2	1	phycodna	MV specific
OG_03074	2	1	phycodna	MV specific
OG_03075	2	1	phycodna	MV specific
OG_03076	2	1	phycodna	MV specific
OG_03077	2	1	phycodna	MV specific
OG_03078	2	1	phycodna	MV specific
OG_03079	2	1	phycodna	MV specific
OG_03080	2	1	phycodna	MV specific
OG_03081	2	1	phycodna	MV specific
OG_03082	2	1	phycodna	Shared Origin
OG_03083	2	1	phycodna	MV specific
OG_03084	2	1	phycodna	MV specific
OG_03085	2	1	phycodna	MV specific
OG_03086	2	1	phycodna	MV specific
OG_03087	2	1	phycodna	MV specific
OG_03088	2	1	phycodna	MV specific
OG_03089	2	1	phycodna	Shared Origin
OG_03090	2	1	phycodna	MV specific
OG_03091	2	1	phycodna	MV specific
OG_03092	2	1	phycodna	MV specific
OG_03093	2	1	phycodna	MV specific
OG_03094	2	1	phycodna	MV specific
OG_03095	2	1	phycodna	MV specific
OG_03096	2	1	phycodna	Shared Origin
OG_03097	2	1	phycodna	MV specific
OG_03098	2	1	phycodna	MV specific
OG_03099	2	1	phycodna	MV specific
OG_03100	2	1	phycodna	Transfer	Bac		Proteobacteria
OG_03101	2	1	phycodna	MV specific
OG_03102	2	1	phycodna	MV specific
OG_03103	2	1	phycodna	MV specific
OG_03104	2	1	phycodna	MV specific
OG_03105	2	1	phycodna	MV specific
OG_03106	2	1	phycodna	MV specific
OG_03107	2	1	phycodna	MV specific
OG_03108	2	1	phycodna	MV specific
OG_03109	2	1	phycodna	MV specific
OG_03110	2	1	phycodna	MV specific
OG_03111	2	1	phycodna	MV specific
OG_03112	2	1	phycodna	MV specific
OG_03113	2	1	phycodna	MV specific
OG_03114	2	1	phycodna	MV specific
OG_03115	2	1	phycodna	MV specific
OG_03116	2	1	phycodna	MV specific
OG_03117	2	1	phycodna	MV specific
OG_03118	2	1	phycodna	MV specific
OG_03119	2	1	phycodna	MV specific
OG_03120	2	1	phycodna	MV specific
OG_03121	2	1	phycodna	MV specific
OG_03122	2	1	phycodna	MV specific
OG_03123	2	1	phycodna	MV specific
OG_03124	2	1	phycodna	MV specific
OG_03125	2	1	phycodna	Shared Origin
OG_03126	2	1	phycodna	MV specific
OG_03127	2	1	phycodna	MV specific
OG_03128	2	1	phycodna	MV specific
OG_03129	2	1	phycodna	MV specific
OG_03130	2	1	phycodna	MV specific
OG_03131	2	1	phycodna	MV specific
OG_03132	2	1	phycodna	MV specific
OG_03133	2	1	phycodna	MV specific
OG_03134	2	1	phycodna	MV specific
OG_03135	2	1	phycodna	MV specific
OG_03136	2	1	phycodna	MV specific
OG_03137	2	1	phycodna	MV specific
OG_03138	2	1	phycodna	MV specific
OG_03139	2	1	phycodna	MV specific
OG_03140	2	1	phycodna	MV specific
OG_03141	2	1	phycodna	MV specific
OG_03142	2	1	phycodna	MV specific
OG_03143	2	1	phycodna	MV specific
OG_03144	2	1	phycodna	MV specific
OG_03145	2	1	phycodna	MV specific
OG_03146	2	1	phycodna	MV specific
OG_03147	2	1	phycodna	MV specific
OG_03148	2	1	phycodna	MV specific
OG_03149	2	1	phycodna	MV specific
OG_03150	2	1	phycodna	MV specific
OG_03151	2	1	mimi	Ambigous
OG_03152	2	1	Pox	MV specific
OG_03153	2	1	Pox	MV specific
OG_03154	2	1	Pox	Transfer	Euk		Eutheria (placentals)
OG_03155	2	1	Asco	Shared Origin			Alphabaculovirus
OG_03156	2	1	Pox	MV specific
OG_03157	2	1	Pox	Shared Origin			Alphabaculovirus
OG_03158	2	1	Pox	MV specific
OG_03159	2	2	pandora pitho	Transfer	Euk		Mammiellales
OG_03160	2	1	pandora	MV specific
OG_03161	2	1	pandora	MV specific
OG_03162	2	1	pandora	MV specific
OG_03163	2	1	pandora	MV specific
OG_03164	2	1	pandora	MV specific
OG_03165	2	1	pandora	Vertical
OG_03166	2	1	pandora	MV specific
OG_03167	2	1	pandora	MV specific
OG_03168	2	1	pandora	MV specific
OG_03169	2	1	pandora	MV specific
OG_03170	2	1	pandora	MV specific
OG_03171	2	1	pandora	MV specific
OG_03172	2	1	pandora	MV specific
OG_03173	2	1	pandora	MV specific
OG_03174	2	1	pandora	MV specific
OG_03175	2	1	pandora	MV specific
OG_03176	2	1	pandora	MV specific
OG_03177	2	1	pandora	MV specific
OG_03178	2	1	pandora	MV specific
OG_03179	2	1	pandora	MV specific
OG_03180	2	1	pandora	MV specific
OG_03181	2	1	pandora	MV specific
OG_03182	2	1	pandora	MV specific
OG_03183	2	1	pandora	MV specific
OG_03184	2	1	pandora	MV specific
OG_03185	2	1	pandora	MV specific
OG_03186	2	1	pandora	MV specific
OG_03187	2	1	pandora	MV specific
OG_03188	2	1	pandora	MV specific
OG_03189	2	1	pandora	Transfer	Euk		Mammiellales
OG_03190	2	1	pandora	MV specific
OG_03191	2	1	pandora	MV specific
OG_03192	2	1	pandora	MV specific
OG_03193	2	1	pandora	Shared Origin
OG_03194	2	1	pandora	Transfer	Euk		Streptophyta
OG_03195	2	1	pandora	Ambigous	Bac
OG_03196	2	1	pandora	MV specific
OG_03197	2	1	pandora	MV specific
OG_03198	2	1	pandora	MV specific
OG_03199	2	1	pandora	Shared Origin
OG_03200	2	1	pandora	Transfer	Bac		Proteobacteria
OG_03201	2	1	pandora	MV specific
OG_03202	2	1	pandora	MV specific
OG_03203	2	1	pandora	MV specific
OG_03204	2	1	pandora	MV specific
OG_03205	2	1	pandora	Vertical
OG_03206	2	1	pandora	MV specific
OG_03207	2	1	pandora	MV specific
OG_03208	2	1	pandora	MV specific
OG_03209	2	1	pandora	MV specific
OG_03210	2	1	pandora	MV specific
OG_03211	2	1	pandora	MV specific
OG_03212	2	1	pandora	MV specific
OG_03213	2	1	pandora	Transfer	Bac		Paenibacillus
OG_03214	2	1	pandora	Transfer	Bac		Bacillales
OG_03215	2	1	pandora	MV specific
OG_03216	2	1	pandora	MV specific
OG_03217	2	1	pandora	MV specific
OG_03218	2	1	pandora	MV specific
OG_03219	2	1	pandora	MV specific
OG_03220	2	1	pandora	MV specific
OG_03221	2	1	pandora	MV specific
OG_03222	2	1	pandora	MV specific
OG_03223	2	1	pandora	MV specific
OG_03224	2	1	pandora	MV specific
OG_03225	2	1	pandora	MV specific
OG_03226	2	1	pandora	MV specific
OG_03227	2	1	pandora	MV specific
OG_03228	2	1	pandora	MV specific
OG_03229	2	1	pandora	MV specific
OG_03230	2	1	pandora	MV specific
OG_03231	2	1	pandora	Transfer	Bac		Bacillales
OG_03232	2	1	pandora	MV specific
OG_03233	2	1	pandora	MV specific
OG_03234	2	1	pandora	Transfer	Bac		Legionellaceae
OG_03235	2	1	pandora	MV specific
OG_03236	2	1	pandora	MV specific
OG_03237	2	1	pandora	MV specific
OG_03238	2	1	pandora	MV specific
OG_03239	2	1	pandora	MV specific
OG_03240	2	1	pandora	MV specific
OG_03241	2	1	pandora	MV specific
OG_03242	2	1	pandora	MV specific
OG_03243	2	1	pandora	MV specific
OG_03244	2	1	pandora	MV specific
OG_03245	2	1	pandora	MV specific
OG_03246	2	1	pandora	MV specific
OG_03247	2	1	pandora	MV specific
OG_03248	2	1	pandora	Transfer	Euk		Bodo saltans
OG_03249	2	1	pandora	MV specific
OG_03250	2	1	pandora	MV specific
OG_03251	2	1	pandora	MV specific
OG_03252	2	1	pandora	MV specific
OG_03253	2	1	pandora	MV specific
OG_03254	2	1	pandora	MV specific
OG_03255	2	1	pandora	MV specific
OG_03256	2	1	pandora	MV specific
OG_03257	2	1	pandora	MV specific
OG_03258	2	1	pandora	MV specific
OG_03259	2	1	pandora	MV specific
OG_03260	2	1	pandora	MV specific
OG_03261	2	1	pandora	MV specific
OG_03262	2	1	pandora	MV specific
OG_03263	2	1	pandora	MV specific
OG_03264	2	1	pandora	MV specific
OG_03265	2	1	pandora	MV specific
OG_03266	2	1	pandora	Vertical
OG_03267	2	1	pandora	MV specific
OG_03268	2	1	pandora	MV specific
OG_03269	2	1	pandora	MV specific
OG_03270	2	1	pandora	MV specific
OG_03271	2	2	pandora pitho	Transfer	Euk		Mameillales
OG_03272	2	1	pandora	MV specific
OG_03273	2	1	pandora	MV specific
OG_03274	2	1	pandora	vertical
OG_03275	2	1	pandora	Shared Origin
OG_03276	2	1	pandora	MV specific
OG_03277	2	1	pandora	MV specific
OG_03278	2	1	pandora	MV specific
OG_03279	2	1	pandora	MV specific
OG_03280	2	1	pandora	MV specific
OG_03281	2	1	pandora	MV specific
OG_03282	2	1	pandora	MV specific
OG_03283	2	1	pandora	MV specific
OG_03284	2	1	pandora	MV specific
OG_03285	2	1	pandora	MV specific
OG_03286	2	1	pandora	MV specific
OG_03287	2	1	pandora	MV specific
OG_03288	2	1	pandora	MV specific
OG_03289	2	1	pandora	Shared Origin
OG_03290	2	1	pandora	MV specific
OG_03291	2	1	pandora	MV specific
OG_03292	2	2	pandora pitho	Ambigous
OG_03293	2	1	pandora	MV specific
OG_03294	2	1	pandora	MV specific
OG_03295	2	1	pandora	MV specific
OG_03296	2	1	pandora	MV specific
OG_03297	2	1	pandora	MV specific
OG_03298	2	1	pandora	Ambigous
OG_03299	2	1	pandora	MV specific
OG_03300	2	1	pandora	MV specific
OG_03301	2	1	pandora	MV specific
OG_03302	2	1	pandora	MV specific
OG_03303	2	1	pandora	MV specific
OG_03304	2	1	pandora	Shared Origin
OG_03305	2	1	pandora	MV specific
OG_03306	2	1	pandora	MV specific
OG_03307	2	1	pandora	MV specific
OG_03308	2	1	pandora	MV specific
OG_03309	2	1	pandora	MV specific
OG_03310	2	1	pandora	MV specific
OG_03312	2	1	pandora	MV specific
OG_03313	2	1	pandora	MV specific
OG_03314	2	1	pandora	MV specific
OG_03315	2	1	pandora	MV specific
OG_03316	2	1	pandora	MV specific
OG_03317	2	1	pandora	MV specific
OG_03318	2	1	pandora	MV specific
OG_03319	2	1	pandora	MV specific
OG_03320	2	1	pandora	MV specific
OG_03321	2	1	pandora	MV specific
OG_03322	2	1	pandora	MV specific
OG_03323	2	1	pandora	MV specific
OG_03324	2	1	pandora	MV specific
OG_03325	2	1	pandora	MV specific
OG_03326	2	1	pandora	MV specific
OG_03327	2	1	pandora	MV specific
OG_03328	2	1	pandora	MV specific
OG_03329	2	1	pandora	MV specific
OG_03330	2	1	pandora	MV specific
OG_03331	2	1	pandora	MV specific
OG_03332	2	1	pandora	MV specific
OG_03333	2	1	pandora	MV specific
OG_03334	2	1	pandora	MV specific
OG_03335	2	1	pandora	MV specific
OG_03336	2	1	pandora	MV specific
OG_03337	2	1	pandora	MV specific
OG_03338	2	1	pandora	MV specific
OG_03339	2	1	pandora	MV specific
OG_03340	2	1	pandora	MV specific
OG_03341	2	1	pandora	MV specific
OG_03342	2	1	pandora	MV specific
OG_03343	2	1	pandora	MV specific
OG_03344	2	1	pandora	MV specific
OG_03345	2	1	pandora	MV specific
OG_03346	2	1	pandora	MV specific
OG_03347	2	1	pandora	MV specific
OG_03348	2	1	pandora	MV specific
OG_03349	2	1	pandora	MV specific
OG_03350	2	1	pandora	MV specific
OG_03351	2	1	pandora	MV specific
OG_03352	2	1	pandora	MV specific
OG_03353	2	1	pandora	MV specific
OG_03354	2	1	pandora	Shared Origin
OG_03355	2	1	pandora	MV specific
OG_03356	2	1	pandora	MV specific
OG_03357	2	1	pandora	MV specific
OG_03358	2	1	pandora	MV specific
OG_03359	2	1	pandora	MV specific
OG_03360	2	1	pandora	MV specific
OG_03361	2	1	pandora	MV specific
OG_03362	2	1	pandora	MV specific
OG_03363	2	1	pandora	MV specific
OG_03364	2	1	pandora	MV specific
OG_03365	2	1	pandora	MV specific
OG_03366	2	1	pandora	MV specific
OG_03367	2	1	pandora	MV specific
OG_03368	2	1	pandora	MV specific
OG_03369	2	1	pandora	MV specific
OG_03370	2	1	pandora	MV specific
OG_03371	2	1	pandora	MV specific
OG_03372	2	1	pandora	MV specific
OG_03373	2	1	pandora	MV specific
OG_03374	2	1	pandora	MV specific
OG_03375	2	1	pandora	MV specific
OG_03376	2	1	pandora	Shared Origin
OG_03377	2	1	pandora	MV specific
OG_03378	2	1	pandora	MV specific
OG_03379	2	1	pandora	MV specific
OG_03380	2	1	pandora	MV specific
OG_03381	2	1	pandora	MV specific
OG_03382	2	1	pandora	MV specific
OG_03383	2	1	pandora	MV specific
OG_03384	2	1	pandora	MV specific
OG_03385	2	1	pandora	MV specific
OG_03386	2	1	pandora	MV specific
OG_03387	2	1	pandora	MV specific
OG_03388	2	1	pandora	MV specific
OG_03389	2	1	pandora	MV specific
OG_03390	2	1	pandora	MV specific
OG_03391	2	1	pandora	MV specific
OG_03392	2	1	pandora	MV specific
OG_03393	2	1	pandora	MV specific
OG_03394	2	1	pandora	MV specific
OG_03395	2	1	pandora	MV specific
OG_03397	2	1	pandora	MV specific
OG_03398	2	1	pandora	MV specific
OG_03399	2	1	pandora	MV specific
OG_03400	2	1	pandora	MV specific
OG_03401	2	1	pandora	MV specific
OG_03402	2	1	pandora	MV specific
OG_03403	2	1	pandora	MV specific
OG_03404	2	1	pandora	Vertical	Shared clade with Euk		Amniota
OG_03405	2	1	pandora	Transfer	Bac		Bacillales
OG_03406	2	1	pandora	Shared Origin
OG_03407	2	1	pandora	MV specific
OG_03408	2	1	pandora	MV specific
OG_03409	2	1	pandora	MV specific
OG_03410	2	1	pandora	Shared Origin
OG_03411	2	1	pandora	MV specific
OG_03412	2	1	pandora	MV specific
OG_03413	2	1	pandora	MV specific
OG_03414	2	1	pandora	Shared Origin
OG_03415	2	1	pandora	Shared Origin			Dictyosteliida
OG_03416	2	1	pandora	MV specific
OG_03417	2	1	pandora	MV specific
OG_03418	2	1	pandora	MV specific
OG_03419	2	1	pandora	MV specific
OG_03420	2	1	pandora	MV specific
OG_03421	2	1	pandora	MV specific
OG_03422	2	1	pandora	MV specific
OG_03423	2	1	pandora	MV specific
OG_03424	2	1	pandora	MV specific
OG_03425	2	1	pandora	MV specific
OG_03426	2	1	pandora	MV specific
OG_03427	2	1	pandora	MV specific
OG_03428	2	1	pandora	MV specific
OG_03429	2	1	pandora	MV specific
OG_03430	2	1	pandora	MV specific
OG_03431	2	1	pandora	MV specific
OG_03432	2	1	pandora	Ambigous
OG_03433	2	1	pandora	MV specific
OG_03434	2	1	pandora	MV specific
OG_03435	2	1	pandora	MV specific
OG_03436	2	1	pandora	MV specific
OG_03437	2	1	pandora	MV specific
OG_03438	2	1	pandora	MV specific
OG_03439	2	1	pandora	Shared Origin
OG_03440	2	1	pandora	MV specific
OG_03441	2	1	pandora	MV specific
OG_03442	2	1	pandora	MV specific
OG_03443	2	1	pandora	MV specific
OG_03444	2	1	pandora	MV specific
OG_03445	2	1	pandora	MV specific
OG_03446	2	1	pandora	MV specific
OG_03447	2	1	pandora	MV specific
OG_03448	2	1	pandora	MV specific
OG_03449	2	1	pandora	MV specific
OG_03450	2	1	pandora	MV specific
OG_03451	2	1	pandora	MV specific
OG_03452	2	1	pandora	MV specific
OG_03453	2	1	pandora	MV specific
OG_03454	2	1	pandora	MV specific
OG_03455	2	1	pandora	MV specific
OG_03456	2	1	pandora	MV specific
OG_03457	2	1	pandora	MV specific
OG_03458	2	1	pandora	MV specific
OG_03459	2	1	pandora	MV specific
OG_03460	2	1	pandora	MV specific
OG_03461	2	1	pandora	MV specific
OG_03462	2	1	pandora	MV specific
OG_03463	2	1	pandora	MV specific
OG_03464	2	1	pandora	MV specific
OG_03465	2	1	pandora	MV specific
OG_03466	2	1	pandora	MV specific
OG_03467	2	1	pandora	MV specific
OG_03468	2	1	pandora	MV specific
OG_03469	2	1	pandora	MV specific
OG_03470	2	1	pandora	Shared Origin
OG_03471	2	1	pandora	MV specific
OG_03472	2	1	pandora	MV specific
OG_03473	2	1	pandora	Transfer	Euk		Mamiellales
OG_03474	2	1	pandora	MV specific
OG_03475	2	1	pandora	MV specific
OG_03476	2	1	pandora	Shared Origin
OG_03477	2	1	pandora	MV specific
OG_03478	2	1	pandora	MV specific
OG_03479	2	1	pandora	MV specific
OG_03480	2	1	pandora	MV specific
OG_03481	2	1	pandora	MV specific
OG_03482	2	1	pandora	MV specific
OG_03483	2	1	pandora	MV specific
OG_03484	2	1	pandora	MV specific
OG_03485	2	1	pandora	MV specific
OG_03486	2	1	pandora	MV specific
OG_03487	2	1	pandora	MV specific
OG_03488	2	1	pandora	MV specific
OG_03489	2	1	pandora	MV specific
OG_03490	2	1	pandora	MV specific
OG_03491	2	1	pandora	MV specific
OG_03492	2	1	pandora	MV specific
OG_03493	2	1	pandora	MV specific
OG_03494	2	1	pandora	MV specific
OG_03495	2	1	pandora	Shared Origin
OG_03496	2	1	pandora	MV specific
OG_03497	2	1	pandora	MV specific
OG_03498	2	1	pandora	MV specific
OG_03499	2	1	pandora	Ambigous
OG_03500	2	1	pandora	MV specific
OG_03501	2	1	pandora	MV specific
OG_03502	2	1	pandora	MV specific
OG_03503	2	1	pandora	MV specific
OG_03504	2	1	pandora	MV specific
OG_03505	2	1	pandora	Sympatric	Euk
OG_03506	2	1	pandora	MV specific
OG_03507	2	1	pandora	MV specific
OG_03508	2	1	pandora	MV specific
OG_03509	2	1	pandora	MV specific
OG_03510	2	1	pandora	MV specific
OG_03511	2	1	pandora	MV specific
OG_03512	2	1	pandora	Shared Origin			Acanthamoeba
OG_03513	2	1	pandora	MV specific
OG_03514	2	1	pandora	MV specific
OG_03515	2	1	pandora	MV specific
OG_03516	2	1	pandora	MV specific
OG_03517	2	1	pandora	MV specific
OG_03518	2	1	pandora	MV specific
OG_03519	2	1	pandora	MV specific
OG_03520	2	1	pandora	MV specific
OG_03521	2	1	pandora	Transfer	Euk		Mamiellales
OG_03522	2	1	pandora	Shared Origin			Acanthamoeba
OG_03523	2	1	pandora	MV specific
OG_03524	2	1	pandora	MV specific
OG_03525	2	1	pandora	Transfer	Bac		Protoebacteria
OG_03526	2	1	pandora	MV specific
OG_03527	2	1	pandora	MV specific
OG_03528	2	1	pandora	MV specific
OG_03529	2	1	pandora	MV specific
OG_03530	2	1	pandora	MV specific
OG_03531	2	1	pandora	MV specific
OG_03532	2	1	pandora	MV specific
OG_03533	2	1	pandora	MV specific
OG_03534	2	1	pandora	MV specific
OG_03535	2	1	pandora	MV specific
OG_03536	2	1	pandora	MV specific
OG_03537	2	1	pandora	MV specific
OG_03538	2	1	pandora	MV specific
OG_03539	2	1	pandora	MV specific
OG_03540	2	1	pandora	MV specific
OG_03541	2	1	pandora	MV specific
OG_03542	2	1	pandora	MV specific
OG_03543	2	1	pandora	MV specific
OG_03544	2	1	pandora	MV specific
OG_03545	2	1	pandora	MV specific
OG_03546	2	1	pandora	Transfer	Bac		Bacillales
OG_03547	2	1	pandora	MV specific
OG_03548	2	1	pandora	MV specific
OG_03549	2	1	pandora	MV specific
OG_03550	2	1	pandora	Transfer	Euk		Mamiellales
OG_03551	2	1	pandora	MV specific
OG_03552	2	1	pandora	Shared Origin			Acanthamoeba
OG_03553	2	1	pandora	MV specific
OG_03554	2	1	pandora	MV specific
OG_03555	2	1	pandora	MV specific
OG_03556	2	1	pandora	Vertical	Clade with Euk
OG_03557	2	1	pandora	MV specific
OG_03558	2	1	pandora	MV specific
OG_03559	2	1	pandora	MV specific
OG_03560	2	1	pandora	MV specific
OG_03561	2	1	pandora	MV specific
OG_03562	2	1	pandora	MV specific
OG_03563	2	1	pandora	MV specific
OG_03564	2	1	pandora	MV specific
OG_03565	2	1	pandora	MV specific
OG_03566	2	1	pandora	MV specific
OG_03567	2	1	pandora	MV specific
OG_03568	2	1	pandora	MV specific
OG_03569	2	1	pandora	MV specific
OG_03570	2	1	pandora	MV specific
OG_03571	2	1	pandora	MV specific
OG_03572	2	1	pandora	MV specific
OG_03573	2	1	pandora	MV specific
OG_03574	2	1	pandora	MV specific
OG_03575	2	1	pandora	MV specific
OG_03576	2	1	pandora	MV specific
OG_03577	2	1	pandora	MV specific
OG_03578	2	1	pandora	MV specific
OG_03579	2	1	pandora	MV specific
OG_03580	2	1	pandora	MV specific
OG_03581	2	1	pandora	Vertical	Clade with Euk
OG_03582	2	1	pandora	MV specific
OG_03583	2	1	pandora	MV specific
OG_03584	2	1	pandora	Transfer	Bac		Micrococcaceae
OG_03585	2	1	pandora	MV specific
OG_03586	2	1	pandora	MV specific
OG_03587	2	1	pandora	MV specific
OG_03588	2	1	pandora	MV specific
OG_03589	2	1	pandora	Shared Origin			Acanthamoeba
OG_03590	2	2	pandora pitho	Transfer	Euk		Mamiellales
OG_03591	2	2	pandora pitho	Transfer	Euk		Mamiellales
OG_03592	2	1	pandora	MV specific
OG_03593	2	1	pandora	MV specific
OG_03594	2	1	pandora	MV specific
OG_03595	2	1	pandora	Sympatric	Euk		Acanthaomoeba castellani
OG_03596	2	1	pandora	MV specific
OG_03597	2	1	pandora	vertical
OG_03598	2	2	pandora phycodna	Transfer		Euk	Klebsormidium
OG_03599	2	1	pandora	Ambigous
OG_03600	2	2	pandora pitho	Transfer	Euk (multiple donors)		Mamiellales (pandora); klebsormidium (pitho)
OG_03601	2	1	pandora	MV specific
OG_03602	2	1	pandora	Shared Origin
OG_03603	2	1	pandora	MV specific
OG_03604	2	1	pandora	MV specific
OG_03605	2	1	pandora	MV specific
OG_03606	2	1	pandora	MV specific
OG_03607	2	1	pandora	MV specific
OG_03608	2	1	pandora	MV specific
OG_03609	2	1	pandora	MV specific
OG_03610	2	1	pandora	MV specific
OG_03611	2	1	pandora	MV specific
OG_03612	2	1	pandora	MV specific
OG_03613	2	1	pandora	Sympatric
OG_03614	2	1	pandora	Transfer	Bac		Xanthomonas
OG_03615	2	1	pandora	MV specific
OG_03616	2	1	pandora	MV specific
OG_03617	2	1	pandora	MV specific
OG_03618	2	1	pandora	MV specific
OG_03619	2	1	pandora	MV specific
OG_03620	2	1	pandora	MV specific
OG_03621	2	1	pandora	MV specific
OG_03622	2	1	pandora	MV specific
OG_03623	2	1	pandora	MV specific
OG_03624	2	1	pandora	MV specific
OG_03625	2	1	pandora	Transfer	Euk		Acanthaomoeba castellani
OG_03626	2	1	pandora	MV specific
OG_03627	2	1	pandora	MV specific
OG_03628	2	1	pandora	MV specific
OG_03629	2	1	pandora	MV specific
OG_03630	2	1	pandora	MV specific
OG_03631	2	1	pandora	MV specific
OG_03632	2	1	pandora	MV specific
OG_03633	2	1	pandora	MV specific
OG_03634	2	1	pandora	Transfer	Bac		Archangiaceae
OG_03635	2	1	pandora	MV specific
OG_03636	2	1	pandora	MV specific
OG_03637	2	1	pandora	MV specific
OG_03638	2	1	pandora	MV specific
OG_03639	2	1	pandora	MV specific
OG_03640	2	1	pandora	Shared Origin
OG_03641	2	1	pandora	Transfer	Euk		Mamiellales
OG_03642	2	1	pandora	MV specific
OG_03643	2	1	pandora	MV specific
OG_03644	2	1	pandora	MV specific
OG_03645	2	1	pandora	MV specific
OG_03646	2	1	pandora	Transfer	Euk		Mamiellales
OG_03647	2	1	pandora	MV specific
OG_03648	2	1	pandora	MV specific
OG_03649	2	1	pandora	MV specific
OG_03650	2	1	pandora	MV specific
OG_03651	2	1	pandora	MV specific
OG_03652	2	1	pandora	MV specific
OG_03653	2	1	pandora	MV specific
OG_03654	2	1	pandora	MV specific
OG_03655	2	1	pandora	MV specific
OG_03656	2	1	pandora	MV specific
OG_03657	2	1	pandora	Shared Origin
OG_03658	2	1	pandora	Shared Origin
OG_03659	2	1	pandora	Transfer	Bac		Thermus
OG_03660	2	1	mimi	Sympatric			Brachyspira (Bacteria)
OG_03661	2	1	mimi	Transfer	Euk		Rozella
OG_03662	2	1	pandora	Transfer	Euk		Saprolegnia
OG_03663	2	1	pandora	MV specific
OG_03664	2	1	pandora	MV specific
OG_03665	2	1	pandora	MV specific
OG_03666	2	1	pandora	Shared Origin			Acanthamoeba
OG_03667	2	1	pandora	MV specific
OG_03668	2	1	pandora	Transfer	Euk		Mamiellales
OG_03669	2	1	pandora	MV specific
OG_03670	2	1	pandora	MV specific
OG_03671	2	1	pandora	MV specific
OG_03672	2	1	pandora	MV specific
OG_03673	2	1	pandora	MV specific
OG_03674	2	1	pandora	MV specific
OG_03675	2	1	pandora	MV specific
OG_03676	2	1	pandora	MV specific
OG_03677	2	1	pandora	MV specific
OG_03678	2	1	pandora	MV specific
OG_03679	2	1	pandora	MV specific
OG_03680	2	1	pandora	MV specific
OG_03681	2	1	pandora	MV specific
OG_03682	2	1	pandora	MV specific
OG_03683	2	1	pandora	MV specific
OG_03684	2	1	pandora	MV specific
OG_03685	2	1	pandora	MV specific
OG_03686	2	1	pandora	MV specific
OG_03687	2	1	pandora	Transfer	Euk		Mamiellales
OG_03688	2	1	pandora	MV specific
OG_03689	2	1	pandora	MV specific
OG_03690	2	1	pandora	MV specific
OG_03691	2	1	pandora	MV specific
OG_03692	2	1	pandora	MV specific
OG_03693	2	1	pandora	MV specific
OG_03694	2	1	pandora	MV specific
OG_03695	2	1	pandora	MV specific
OG_03696	2	1	pandora	MV specific
OG_03697	2	1	pandora	MV specific
OG_03698	2	1	pandora	MV specific
OG_03699	2	1	pandora	MV specific
OG_03700	2	1	pandora	MV specific
OG_03701	2	1	pandora	MV specific
OG_03702	2	1	pandora	MV specific
OG_03703	2	1	pandora	MV specific
OG_03704	2	1	pandora	MV specific
OG_03705	2	1	pandora	Transfer	Bac		Actinobacteria
OG_03706	2	1	pandora	MV specific
OG_03707	2	1	pandora	MV specific
OG_03708	2	1	pandora	MV specific
OG_03709	2	1	pandora	MV specific
OG_03710	2	1	pandora	Shared Origin
OG_03711	2	1	pandora	Transfer	Euk		Saprolegnia
OG_03712	2	1	pandora	MV specific
OG_03713	2	1	pandora	MV specific
OG_03714	2	1	pandora	MV specific
OG_03715	2	1	pandora	MV specific
OG_03716	2	1	pandora	Sympatric	Euk
OG_03717	2	1	pandora	MV specific
OG_03718	2	1	pandora	Transfer	Euk		Mamiellales
OG_03719	2	1	pandora	Transfer	Euk		Mamiellales
OG_03720	2	1	pandora	MV specific
OG_03721	2	1	pandora	MV specific
OG_03722	2	1	pandora	MV specific
OG_03723	2	1	pandora	MV specific
OG_03724	2	1	pandora	MV specific
OG_03725	2	1	pandora	MV specific
OG_03726	2	1	pandora	MV specific
OG_03727	2	1	pandora	MV specific
OG_03728	2	1	pandora	MV specific
OG_03729	2	1	pandora	MV specific
OG_03730	2	1	pandora	MV specific
OG_03731	2	1	pandora	MV specific
OG_03732	2	1	pandora	MV specific
OG_03733	2	1	pandora	MV specific
OG_03734	2	1	pandora	MV specific
OG_03735	2	1	pandora	MV specific
OG_03736	2	1	pandora	MV specific
OG_03737	2	1	pandora	MV specific
OG_03738	2	1	pandora	MV specific
OG_03739	2	1	pandora	MV specific
OG_03740	2	1	pandora	MV specific
OG_03741	2	1	pandora	MV specific
OG_03742	2	1	pandora	MV specific
OG_03743	2	1	pandora	MV specific
OG_03744	2	1	pandora	MV specific
OG_03745	2	1	pandora	MV specific
OG_03746	2	1	pandora	MV specific
OG_03747	2	1	pandora	MV specific
OG_03748	2	1	pandora	MV specific
OG_03749	2	1	pandora	MV specific
OG_03750	2	1	pandora	MV specific
OG_03751	2	1	pandora	Shared Origin			Phytopthora
OG_03752	2	1	pandora	MV specific
OG_03753	2	1	pandora	MV specific
OG_03754	2	1	pandora	MV specific
OG_03755	2	1	pandora	MV specific
OG_03756	2	1	pandora	MV specific
OG_03757	2	1	pandora	MV specific
OG_03758	2	1	pandora	MV specific
OG_03759	2	1	pandora	MV specific
OG_03760	2	1	pandora	MV specific
OG_03761	2	1	pandora	Transfer	Bac		Streptomyces
OG_03762	2	1	pandora	MV specific
OG_03763	2	1	pandora	MV specific
OG_03764	2	1	pandora	MV specific
OG_03765	2	1	pandora	MV specific
OG_03766	2	1	pandora	MV specific
OG_03767	2	1	pandora	MV specific
OG_03768	2	1	pandora	MV specific
OG_03769	2	1	pandora	MV specific
OG_03770	2	1	pandora	MV specific
OG_03771	2	1	pandora	MV specific
OG_03772	2	1	pandora	Transfer	Bac		Bacillales
OG_03773	2	1	pandora	MV specific
OG_03774	2	1	pandora	Transfer	Bac		Bacillales
OG_03775	2	1	pandora	MV specific
OG_03776	2	1	pandora	MV specific
OG_03777	2	1	pandora	MV specific
OG_03778	2	1	pandora	Transfer	Bac		Protoebacteria
OG_03779	2	1	pandora	MV specific
OG_03780	2	1	pandora	MV specific
OG_03781	2	1	pandora	Transfer	Euk		Mamiellales
OG_03782	2	1	pandora	MV specific
OG_03783	2	1	pandora	MV specific
OG_03784	2	1	pandora	MV specific
OG_03785	2	1	pandora	MV specific
OG_03786	2	1	pandora	MV specific
OG_03787	2	1	pandora	MV specific
OG_03788	2	1	pandora	MV specific
OG_03789	2	1	pandora	MV specific
OG_03790	2	1	pandora	MV specific
OG_03791	2	1	pandora	MV specific
OG_03792	2	1	pandora	MV specific
OG_03793	2	1	pandora	MV specific
OG_03794	2	1	pandora	MV specific
OG_03795	2	1	pandora	Sympatric	Euk		Acanthamoeba
OG_03796	2	1	pandora	MV specific
OG_03797	2	1	pandora	MV specific
OG_03798	2	1	pandora	MV specific
OG_03799	2	1	pandora	Shared Origin
OG_03800	2	1	pandora	MV specific
OG_03801	2	1	pandora	MV specific
OG_03802	2	1	pandora	MV specific
OG_03803	2	1	pandora	MV specific
OG_03804	2	1	pandora	MV specific
OG_03805	2	1	pandora	MV specific
OG_03806	2	1	pandora	MV specific
OG_03807	2	1	pandora	MV specific
OG_03808	2	1	pandora	MV specific
OG_03809	2	1	pandora	MV specific
OG_03810	2	1	pandora	MV specific
OG_03811	2	1	pandora	MV specific
OG_03812	2	1	pandora	MV specific
OG_03813	2	1	pandora	MV specific
OG_03814	2	1	pandora	MV specific
OG_03815	2	1	pandora	MV specific
OG_03816	2	1	pandora	MV specific
OG_03817	2	1	pandora	MV specific
OG_03818	2	1	pandora	Shared Origin		only 2 euk (1257118, transfer to 3175)
OG_03819	2	1	pandora	MV specific
OG_03820	2	1	pandora	MV specific
OG_03821	2	1	pandora	MV specific
OG_03822	2	1	pandora	MV specific
OG_03823	2	1	pandora	MV specific
OG_03824	2	1	pandora	MV specific
OG_03825	2	1	pandora	MV specific
OG_03826	2	1	pandora	MV specific
OG_03827	2	1	pandora	MV specific
OG_03828	2	1	pandora	MV specific
OG_03829	2	1	pandora	MV specific
OG_03830	2	1	pandora	MV specific
OG_03831	2	1	pandora	MV specific
OG_03832	2	1	pandora	MV specific
OG_03833	2	1	pandora	MV specific
OG_03834	2	1	pandora	MV specific
OG_03835	2	1	pandora	MV specific
OG_03836	2	1	pandora	MV specific
OG_03837	2	1	phycodna	MV specific
OG_03838	2	1	phycodna	MV specific
OG_03839	2	1	phycodna	MV specific
OG_03840	2	1	phycodna	Transfer	Euk		Mamiellales
OG_03841	2	1	Pox	Transfer	Euk		Eutheria (placentals)
OG_03842	2	1	Pox	MV specific
OG_03843	2	1	Pox	MV specific
OG_03844	2	1	Pox	MV specific
OG_03845	2	1	Pox	Transfer	Euk		Theria
OG_03846	2	1	Pox	MV specific
OG_03847	2	1	Pox	MV specific
OG_03849	2	1	irido	MV specific
OG_03850	2	1	irido	MV specific
OG_03851	2	2	asco irido	Ambigous
OG_03852	2	1	Pox	MV specific
OG_03853	2	1	Asco	MV specific
OG_03854	2	1	Asco	MV specific
OG_03855	2	1	Asco	MV specific
OG_03856	2	1	Asco	MV specific
OG_03857	2	1	Asco	MV specific
OG_03858	2	1	Asco	MV specific
OG_03859	2	1	Asco	MV specific
OG_03860	2	1	Asco	MV specific
OG_03861	2	1	Asco	MV specific
OG_03862	2	1	Asco	MV specific
OG_03863	2	1	Asco	MV specific
OG_03864	2	1	Asco	MV specific
OG_03865	2	1	Asco	MV specific
OG_03866	2	1	Asco	MV specific
OG_03867	2	1	Asco	MV specific
OG_03868	2	1	Asco	MV specific
OG_03869	2	1	Asco	MV specific
OG_03870	2	1	Asco	MV specific
OG_03871	2	1	Asco	MV specific
OG_03872	2	1	Asco	MV specific
OG_03873	2	1	Asco	Shared Origin			Alphabaculovirus
OG_03874	2	1	Asco	MV specific
OG_03875	2	1	Asco	MV specific
OG_03876	2	1	Asco	Shared Origin			Bracovirus
OG_03877	2	1	Asco	MV specific
OG_03878	2	1	Asco	MV specific
OG_03879	2	1	Asco	MV specific
OG_03880	2	1	Asco	MV specific
OG_03881	2	1	Asco	MV specific
OG_03882	2	1	Asco	MV specific
OG_03883	2	1	Asco	MV specific
OG_03884	2	1	Asco	MV specific
OG_03885	2	1	Asco	MV specific
OG_03886	2	1	Asco	MV specific
OG_03887	2	1	Asco	MV specific
OG_03888	2	1	Asco	MV specific
OG_03889	2	1	Asco	MV specific
OG_03890	2	1	Asco	MV specific
OG_03891	2	1	marseille	MV specific
OG_03892	2	1	marseille	MV specific
OG_03893	2	1	marseille	MV specific
OG_03894	2	1	marseille	MV specific
OG_03895	2	1	marseille	MV specific
OG_03896	2	1	marseille	MV specific
OG_03897	2	1	marseille	MV specific
OG_03898	2	1	marseille	MV specific
OG_03899	2	1	marseille	MV specific
OG_03900	2	1	marseille	Transfer	Bac		Bacteriodales
OG_03901	2	1	marseille	MV specific
OG_03902	2	1	marseille	MV specific
OG_03903	2	1	marseille	MV specific
OG_03904	2	1	marseille	MV specific
OG_03905	2	1	marseille	MV specific
OG_03906	2	1	marseille	MV specific
OG_03907	2	1	marseille	MV specific
OG_03908	2	1	marseille	MV specific
OG_03909	2	1	marseille	MV specific
OG_03910	2	1	marseille	MV specific
OG_03911	2	1	marseille	MV specific
OG_03912	2	1	marseille	MV specific
OG_03913	2	1	marseille	MV specific
OG_03914	2	1	marseille	MV specific
OG_03915	2	1	marseille	MV specific
OG_03916	2	1	marseille	MV specific
OG_03917	2	1	marseille	MV specific
OG_03918	2	1	marseille	MV specific
OG_03919	2	1	marseille	MV specific
OG_03920	2	1	marseille	MV specific
OG_03921	2	1	marseille	MV specific
OG_03922	2	1	marseille	MV specific
OG_03923	2	1	marseille	MV specific
OG_03924	2	1	marseille	MV specific
OG_03926	2	1	marseille	MV specific
OG_03927	2	1	marseille	MV specific
OG_03928	2	1	marseille	MV specific
OG_03929	2	1	marseille	MV specific
OG_03930	2	1	marseille	MV specific
OG_03931	2	1	marseille	MV specific
OG_03932	2	1	marseille	MV specific
OG_03933	2	1	marseille	MV specific
OG_03934	2	1	marseille	MV specific
OG_03935	2	1	marseille	MV specific
OG_03936	2	1	marseille	MV specific
OG_03937	2	1	marseille	MV specific
OG_03938	2	1	marseille	MV specific
OG_03939	2	1	marseille	MV specific
OG_03940	2	1	marseille	MV specific
OG_03941	2	1	marseille	MV specific
OG_03942	2	1	marseille	MV specific
OG_03943	2	1	marseille	MV specific
OG_03944	2	1	marseille	MV specific
OG_03945	2	1	marseille	MV specific
OG_03946	2	1	marseille	MV specific
OG_03947	2	1	marseille	MV specific
OG_03948	2	1	marseille	MV specific
OG_03949	2	1	marseille	MV specific
OG_03950	2	1	marseille	MV specific
OG_03951	2	1	marseille	MV specific
OG_03952	2	1	marseille	MV specific
OG_03953	2	1	marseille	MV specific
OG_03954	2	1	marseille	MV specific
OG_03955	2	1	marseille	MV specific
OG_03956	2	1	marseille	MV specific
OG_03957	2	1	marseille	MV specific
OG_03958	2	1	marseille	MV specific
OG_03959	2	1	marseille	MV specific
OG_03960	2	1	marseille	MV specific
OG_03961	2	1	marseille	MV specific
OG_03962	2	1	marseille	MV specific
OG_03963	2	1	marseille	MV specific
OG_03964	2	1	marseille	MV specific
OG_03965	2	1	marseille	MV specific
OG_03966	2	1	marseille	MV specific
OG_03967	2	1	marseille	MV specific
OG_03968	2	1	marseille	MV specific
OG_03969	2	1	marseille	MV specific
OG_03970	2	1	marseille	MV specific
OG_03971	2	1	marseille	MV specific
OG_03972	2	1	marseille	MV specific
OG_03973	2	1	marseille	MV specific
OG_03974	2	1	marseille	MV specific
OG_03975	2	1	marseille	MV specific
OG_03976	2	1	marseille	MV specific
OG_03977	2	1	marseille	MV specific
OG_03978	2	1	marseille	MV specific
OG_03979	2	1	marseille	MV specific
OG_03980	2	1	marseille	MV specific
OG_03981	2	1	marseille	MV specific
OG_03982	2	1	marseille	MV specific
OG_03983	2	1	marseille	Shared Origin
OG_03984	2	1	marseille	MV specific
OG_03985	2	1	marseille	MV specific
OG_03986	2	1	marseille	MV specific
OG_03987	2	1	marseille	MV specific
OG_03988	2	1	marseille	MV specific
OG_03989	2	1	marseille	MV specific
OG_03990	2	1	marseille	Shared Origin
OG_03991	2	1	marseille	MV specific
OG_03992	2	1	marseille	MV specific
OG_03993	2	1	marseille	MV specific
OG_03994	2	1	marseille	MV specific
OG_03995	2	1	Pox	MV specific
OG_03996	2	1	Pox	MV specific
OG_03997	2	1	Pox	Shared Origin
OG_03998	2	1	Pox	MV specific
OG_03999	2	1	Pox	Shared Origin
OG_04000	2	1	Pox	Transfer	Euk		Eutheria (placentals)
OG_04001	2	1	Pox	MV specific
OG_04002	2	1	Pox	MV specific
OG_04003	2	2	mimi pox	MV specific
OG_04004	2	1	Pox	MV specific
OG_04005	2	1	Pox	MV specific
OG_04006	2	1	Pox	Transfer	Euk		Ecdysozoa
OG_04007	2	1	irido	Transfer		Bac	Flavobacterium
OG_04008	2	1	irido	MV specific
OG_04009	2	1	irido	MV specific
OG_04010	2	1	irido	MV specific
OG_04011	2	1	irido	MV specific
OG_04012	2	1	irido	MV specific
OG_04013	2	1	irido	MV specific
OG_04014	2	1	irido	Transfer	Euk		Protostomia
OG_04015	2	1	irido	MV specific
OG_04016	2	1	irido	Shared Origin
OG_04017	2	1	irido	MV specific
OG_04018	2	1	irido	MV specific
OG_04019	2	1	irido	MV specific
OG_04020	2	1	irido	MV specific
OG_04021	2	1	irido	MV specific
OG_04022	2	1	irido	MV specific
OG_04023	2	1	irido	Transfer		Euk	Lasius niger
OG_04025	2	1	irido	MV specific
OG_04026	2	1	irido	MV specific
OG_04027	2	1	irido	MV specific
OG_04028	2	1	irido	MV specific
OG_04029	2	1	irido	MV specific
OG_04030	2	1	irido	MV specific
OG_04031	2	1	irido	MV specific
OG_04032	2	1	irido	MV specific
OG_04033	2	1	irido	MV specific
OG_04034	2	1	irido	MV specific
OG_04035	2	1	irido	MV specific
OG_04036	2	1	irido	MV specific
OG_04038	2	1	irido	MV specific
OG_04039	2	1	irido	MV specific
OG_04040	2	1	irido	MV specific
OG_04042	2	1	irido	MV specific
OG_04043	2	1	irido	MV specific
OG_04044	2	1	irido	MV specific
OG_04045	2	1	irido	MV specific
OG_04046	2	1	irido	MV specific
OG_04047	2	1	irido	MV specific
OG_04048	2	1	irido	Transfer		Euk	Lasius niger
OG_04049	2	1	irido	MV specific
OG_04050	2	1	irido	MV specific
OG_04051	2	1	irido	MV specific
OG_04052	2	1	irido	MV specific
OG_04053	2	1	irido	MV specific
OG_04055	2	1	mimi	Transfer	Euk		Ecdyosozoa
OG_04056	2	1	irido	MV specific
OG_04057	2	1	irido	Transfer		Bac	Flavobacterium
OG_04058	2	1	Pox	MV specific
OG_04059	2	1	Pox	MV specific
OG_04060	2	1	Pox	MV specific
OG_04061	2	1	Pox	MV specific
OG_04062	2	1	Pox	MV specific
OG_04063	2	1	Pox	MV specific
OG_04064	2	1	Pox	MV specific
OG_04065	2	2	fausto mimi	MV specific
OG_04066	2	1	phycodna	Transfer	Bac		Clostridiales
OG_04067	2	1	phycodna	MV specific
OG_04068	2	1	phycodna	Transfer	Bac		Proteobacteria
OG_04069	2	1	phycodna	Shared Origin
OG_04070	2	1	phycodna	MV specific
OG_04071	2	1	phycodna	MV specific
OG_04072	2	1	phycodna	MV specific
OG_04073	2	1	phycodna	MV specific
OG_04074	2	1	phycodna	MV specific
OG_04075	2	1	phycodna	MV specific
OG_04076	2	1	phycodna	MV specific
OG_04077	2	1	phycodna	MV specific
OG_04078	2	1	phycodna	MV specific
OG_04079	2	1	phycodna	MV specific
OG_04080	2	1	phycodna	MV specific
OG_04081	2	1	phycodna	MV specific
OG_04082	2	1	phycodna	MV specific
OG_04083	2	1	phycodna	Vertical
OG_04084	2	1	phycodna	Ambigous
OG_04085	2	1	phycodna	MV specific
OG_04086	2	1	phycodna	MV specific
OG_04087	2	1	phycodna	MV specific
OG_04088	2	1	phycodna	MV specific
OG_04089	2	1	phycodna	Vertical
OG_04090	2	1	phycodna	Transfer		Bac
OG_04091	2	1	phycodna	MV specific
OG_04092	2	1	phycodna	MV specific
OG_04093	2	1	phycodna	MV specific
OG_04094	2	1	phycodna	MV specific
OG_04095	2	1	phycodna	MV specific
OG_04096	2	1	phycodna	MV specific
OG_04097	2	1	phycodna	MV specific
OG_04098	2	1	phycodna	MV specific
OG_04099	2	1	phycodna	MV specific
OG_04100	2	1	phycodna	MV specific
OG_04101	2	1	phycodna	MV specific
OG_04102	2	1	phycodna	MV specific
OG_04103	2	1	phycodna	MV specific
OG_04104	2	1	phycodna	MV specific
OG_04105	2	1	phycodna	MV specific
OG_04106	2	1	phycodna	MV specific
OG_04107	2	1	phycodna	MV specific
OG_04108	2	1	phycodna	MV specific
OG_04109	2	1	phycodna	Vertical
OG_04110	2	1	phycodna	MV specific
OG_04111	2	1	phycodna	MV specific
OG_04112	2	1	phycodna	MV specific
OG_04113	2	1	phycodna	MV specific
OG_04114	2	1	phycodna	MV specific
OG_04115	2	1	phycodna	MV specific
OG_04116	2	1	phycodna	Ambigous
OG_04117	2	1	phycodna	MV specific
OG_04118	2	1	phycodna	MV specific
OG_04119	2	1	irido	MV specific
OG_04120	2	1	irido	MV specific
OG_04121	2	1	irido	Transfer		Bac	Flavobacterium
OG_04122	2	1	irido	MV specific
OG_04123	2	1	irido	MV specific
OG_04124	2	1	irido	MV specific
OG_04125	2	1	irido	MV specific
OG_04126	2	1	irido	MV specific
OG_04127	2	2	asfar fausto	MV specific
OG_04128	2	2	asfar fausto	MV specific
OG_04129	2	2	asfar fausto	MV specific
OG_04133	2	2	asfar fausto	Transfer	Euk		Pyrenomonadales (Guillardia theta)
OG_04134	2	2	asfar fausto	MV specific
OG_04135	2	2	asfar fausto	MV specific
OG_04136	2	2	asfar fausto	MV specific
OG_04137	2	2	asfar fausto	Transfer		Euk	Phytophthora
OG_04138	2	2	asfar fausto	MV specific
OG_04139	2	2	asfar fausto	MV specific
OG_04140	2	2	asfar fausto	MV specific
OG_04143	2	2	asfar fausto	Shared Origin			Leotiomyceta
OG_04144	2	2	asfar fausto	MV specific
OG_04145	2	2	asfar fausto	MV specific
OG_04146	2	1	phycodna	Transfer		Euk
OG_04147	2	1	phycodna	Transfer		Euk
OG_04148	2	1	phycodna	MV specific
OG_04149	2	1	phycodna	Transfer		Euk
OG_04150	2	1	phycodna	Shared Origin
OG_04151	2	1	phycodna	Transfer		Euk
OG_04152	2	1	phycodna	Transfer		Euk
OG_04153	2	1	phycodna	Transfer		Euk
OG_04154	2	1	phycodna	Transfer		Euk
OG_04155	2	1	phycodna	Transfer		Euk
OG_04156	2	1	phycodna	Transfer		Euk
OG_04157	2	1	phycodna	Transfer		Euk
OG_04158	2	1	phycodna	Shared Origin
OG_04159	2	1	phycodna	Transfer		Euk
OG_04160	2	1	phycodna	Transfer		Euk
OG_04161	2	1	phycodna	Transfer		Euk
OG_04162	2	1	phycodna	Transfer		Euk
OG_04163	2	1	phycodna	Transfer		Euk
OG_04164	2	1	phycodna	Transfer		Euk
OG_04165	2	1	phycodna	MV specific
OG_04166	2	1	phycodna	Transfer		Euk
OG_04167	2	1	phycodna	Transfer		Euk
OG_04168	2	1	phycodna	Transfer		Euk
OG_04169	2	1	phycodna	MV specific
OG_04170	2	1	phycodna	Transfer		Euk
OG_04171	2	1	phycodna	Shared Origin
OG_04172	2	1	phycodna	Transfer		Euk
OG_04173	2	1	phycodna	Transfer		Euk
OG_04174	2	1	phycodna	Transfer		Euk
OG_04175	2	1	phycodna	Transfer		Euk
OG_04176	2	1	phycodna	Transfer		Euk
OG_04177	2	1	phycodna	Transfer		Euk
OG_04178	2	1	phycodna	Transfer		Euk
OG_04179	2	1	phycodna	Transfer		Euk
OG_04180	2	1	phycodna	Transfer		Euk
OG_04181	2	1	phycodna	Transfer		Euk
OG_04182	2	1	phycodna	Transfer		Euk
OG_04183	2	1	phycodna	Transfer		Euk
OG_04184	2	1	phycodna	MV specific
OG_04185	2	1	phycodna	Transfer		Euk
OG_04186	2	1	phycodna	Shared Origin
OG_04187	2	1	phycodna	MV specific
OG_04188	2	1	phycodna	Transfer	Euk		Dictyosteliida
OG_04189	2	1	phycodna	Transfer	Bac		Cyanobacteria
OG_04190	2	1	phycodna	Transfer		Euk
OG_04191	2	1	mimi	MV specific
OG_04192	2	1	mimi	MV specific
OG_04193	2	1	mimi	Transfer		Bac
OG_04194	2	1	mimi	MV specific
OG_04195	2	1	mimi	MV specific
OG_04196	2	1	mimi	Shared origin
OG_04197	2	1	mimi	MV specific
OG_04198	2	1	mimi	MV specific
OG_04199	2	1	mimi	MV specific
OG_04200	2	1	mimi	Transfer	Bac		Gammaproteobacteria
OG_04201	2	1	mimi	Shared origin
OG_04202	2	1	mimi	MV specific
OG_04203	2	1	mimi	MV specific
OG_04204	2	1	mimi	MV specific
OG_04205	2	1	mimi	Shared Origin
OG_04206	2	1	mimi	Shared Origin
OG_04207	2	1	mimi	MV specific
OG_04208	2	1	mimi	MV specific
OG_04209	2	1	mimi	MV specific
OG_04210	2	1	mimi	MV specific
OG_04211	2	1	mimi	MV specific
OG_04212	2	1	mimi	MV specific
OG_04213	2	1	mimi	MV specific
OG_04214	2	1	mimi	MV specific
OG_04215	2	1	mimi	Shared origin
OG_04216	2	1	mimi	Transfer	Euk		Oligohymenophorea
OG_04217	2	1	mimi	Shared Origin
OG_04218	2	1	mimi	MV specific
OG_04219	2	1	mimi	Ambigous
OG_04220	2	1	mimi	MV specific
OG_04221	2	1	mimi	Transfer	Bac		Deuterostomia
OG_04222	2	1	mimi	MV specific
OG_04223	2	1	mimi	MV specific
OG_04224	2	1	mimi	MV specific
OG_04225	2	1	mimi	MV specific
OG_04226	2	1	mimi	Vertical
OG_04227	2	1	mimi	MV specific
OG_04228	2	1	mimi	MV specific
OG_04229	2	1	mimi	MV specific
OG_04230	2	1	mimi	MV specific
OG_04231	2	1	mimi	MV specific
OG_04232	2	1	mimi	MV specific
OG_04233	2	1	mimi	Ambigous			unknown transfer
OG_04234	2	1	mimi	MV specific
OG_04235	2	1	mimi	Transfer	Euk		Endopterygota (insects)
OG_04236	2	1	mimi	Transfer	Bac		Bacillales
OG_04237	2	1	mimi	MV specific
OG_04238	2	1	mimi	MV specific
OG_04239	2	1	mimi	Transfer		Euk	Dictyosteliida
OG_04240	2	1	mimi	MV specific
OG_04241	2	1	mimi	MV specific
OG_04242	2	1	mimi	MV specific
OG_04243	2	1	mimi	MV specific
OG_04244	2	1	mimi	MV specific
OG_04245	2	1	Pox	MV specific
OG_04246	2	1	phycodna	MV specific
OG_04247	2	1	phycodna	MV specific
OG_04248	2	1	phycodna	MV specific
OG_04249	2	1	Pox	MV specific
OG_04250	2	1	Pox	MV specific
OG_04251	2	1	Pox	MV specific
OG_04252	2	1	Pox	MV specific
OG_04253	2	1	mimi	Sympatric
OG_04254	2	1	mimi	Vertical
OG_04255	2	1	Pox	MV specific
OG_04256	2	1	mimi	Transfer	Euk		Dictyosteliida
OG_04257	2	1	Pox	MV specific
OG_04258	2	1	Pox	Shared Origin
OG_04259	2	1	Pox	MV specific
OG_04260	2	1	Pox	MV specific
OG_04261	2	1	Pox	MV specific
OG_04262	2	2	mimi phycodna	Shared origin			Agaricomycetes
OG_04263	2	1	mimi	Shared Origin			Dictyosteliida
OG_04264	2	1	phycodna	MV specific
OG_04265	2	1	phycodna	MV specific
OG_04266	2	1	phycodna	Transfer	Euk		Guillardia theta CCMP2712
OG_04267	2	1	phycodna	MV specific
OG_04268	2	1	phycodna	MV specific
OG_04269	2	1	phycodna	MV specific
OG_04270	2	1	phycodna	MV specific
OG_04271	2	1	phycodna	MV specific
OG_04272	2	1	phycodna	MV specific
OG_04273	2	2	pandora pithovirus	Transfer		Euk
OG_04274	2	1	mimi	Ambigous			Multiple transfers
OG_04275	2	1	mimi	Transfer	Euk		Rozella allomycis
OG_04276	2	1	mimi	Ambigous			Multiple transfers
OG_04277	2	2	mimi pandora	Transfer	Euk		Oomycetes
OG_04278	2	2	asco irido	Vertical
OG_04279	2	1	phycodna	MV specific
OG_04280	2	1	phycodna	Shared Origin
OG_04281	2	1	phycodna	Transfer	Euk		Mamiellales
OG_04282	2	1	phycodna	MV specific
OG_04283	2	1	phycodna	MV specific
OG_04284	2	1	phycodna	Transfer	Euk		Mameillales
OG_04285	2	1	phycodna	MV specific
OG_04286	2	1	phycodna	MV specific
OG_04287	2	1	phycodna	Shared Origin
OG_04288	2	1	phycodna	MV specific
OG_04289	2	1	phycodna	Shared Origin
OG_04290	2	1	phycodna	MV specific
OG_04291	2	1	phycodna	MV specific
OG_04292	2	1	phycodna	MV specific
OG_04293	2	1	phycodna	MV specific
OG_04294	2	1	phycodna	Shared Origin
OG_04295	2	1	phycodna	MV specific
OG_04296	2	1	phycodna	MV specific
OG_04297	2	1	phycodna	MV specific
OG_04298	2	1	phycodna	MV specific
OG_04299	2	1	phycodna	MV specific
OG_04303	2	1	irido	MV specific
OG_04304	2	1	irido	Vertical
OG_04305	2	1	phycodna	MV specific
OG_04306	2	1	phycodna	MV specific
OG_04307	2	1	phycodna	MV specific
OG_04308	2	1	Pox	MV specific
OG_04309	2	1	Pox	MV specific
OG_04310	2	1	Pox	MV specific
OG_04311	2	1	Pox	MV specific
OG_04312	2	1	Pox	MV specific
OG_04313	2	1	Pox	MV specific
OG_04314	2	1	phycodna	MV specific
OG_04315	2	1	phycodna	MV specific
OG_04316	2	1	irido	MV specific
OG_04317	2	1	irido	MV specific
OG_04318	2	1	irido	MV specific
OG_04319	2	1	irido	MV specific
OG_04320	2	1	irido	MV specific
OG_04321	2	1	irido	MV specific
OG_04322	2	1	irido	MV specific
OG_04323	2	1	irido	MV specific
OG_04324	2	1	irido	MV specific
OG_04325	2	1	irido	MV specific
OG_04326	2	1	irido	MV specific
OG_04327	2	1	irido	MV specific
OG_04328	2	1	irido	MV specific
OG_04329	2	1	irido	MV specific
OG_04330	2	1	irido	MV specific
OG_04331	2	1	irido	MV specific
[truncated: 2,579 more rows]
